# Supplementary material for: A nickel(II) complex with an unsymmetrical tetra­dentate chelating ligand derived from pyridine-2,6-dicarbaldehyde and 2-amino­thio­phenol
Source: Acta Crystallogr E Crystallogr Commun. 2023 Aug 4;79(Pt 9):791–4. doi: 10.1107/S2056989023006692 (PMC10483564; doi:10.1107/S2056989023006692)
Supplement: Supplementary file 1 [file e-79-00791-sup1.cif]

##############################################################################
#                                                                            #
# This CIF contains the data in a paper accepted for publication in          #
# Acta Crystallographica Section E. It conforms to the requirements of       #
# Notes for Authors for Acta Crystallographica Section E, and has been       #
# peer reviewed under the auspices of the IUCr Commission on Journals.       #
#                                                                            #
# Full details of the Crystallographic Information File format               #
# are given in the paper "The Crystallographic Information File (CIF):       #
# a New Standard Archive File for Crystallography" by S. R. Hall, F. H.      #
# Allen and I. D. Brown [Acta Cryst. (1991), A47, 655-685].                  #
#                                                                            #
# The current version of the core CIF dictionary is obtainable from          #
# ftp://ftp.iucr.org/pub/cif_core.dic.                                       #
#                                                                            #
# Software is freely available for graphical display of the structure(s)     #
# in this CIF. For information consult the CIF software page                 #
# http://www.iucr.org/resources/cif/software.                                #
#                                                                            #
# This file may be used for bona fide research purposes within the           #
# scientific community so long as proper attribution is given to the journal # 
# article from which it was obtained.                                        #
#                                                                            #
##############################################################################
data_I
_audit_creation_method
;
Olex2 1.5
(compiled 2023.03.06 svn.rbb2c1857 for OlexSys, GUI svn.r6748)
;
_journal_date_recd_electronic     2023-07-05
_journal_date_accepted     2023-08-01
_journal_name_full     'Acta Crystallographica, Section E'
_journal_year     2023
_journal_volume     79
_journal_issue      9
_journal_page_first     791
_journal_page_last     794
_journal_paper_category     GM
_journal_paper_doi     10.1107/S2056989023006692
_journal_coeditor_code     PK2692
_publ_contact_author_name     'Annie K. Powell'
_publ_contact_author_address
;
Karlsruher Institut f\"ur Technologie (KIT)
Institut f\"ur Anorganische Chemie
Engesserstrasse 15
76131 Karlsruhe
Germany
;
_publ_contact_author_email     'annie.powell@kit.edu'
_publ_contact_author_fax     ?
_publ_contact_author_phone     '+49 721 60842135'
_publ_section_title
;
A nickel(II) complex with an unsymmetrical tetradentate chelating ligand derived
from pyridine-2,6-dicarbaldehyde and 2-aminothiophenol
;
loop_
    _publ_author_name
    _publ_author_footnote
    _publ_author_address
    'Al-Zeidaneen, Firas Khalil' .
;
Department of Chemistry and Chemical Technology,
Tafila Technical University,
Tafila,
Jordan
;
    'Anson, Christopher E.' .
;
Karlsruher Institut f\"ur Technologie (KIT)
Institut f\"ur Anorganische Chemie
Engesserstrasse 15
76131 Karlsruhe
Germany
;
    'Powell, Annie K.' .
;
Karlsruher Institut f\"ur Technologie (KIT)
Institut f\"ur Anorganische Chemie
Engesserstrasse 15
76131 Karlsruhe
Germany
Karlsruher Institut f\"ur Technologie (KIT),
Institut f\"ur Nanotechologie, Hermann von-Helmholtz Platz 1,
76344 Eggenstein-Leopoldshafen,
Germany.
;
_publ_section_synopsis
;\
[(2-{[6-(1,3-Benzothiazol-2-yl)pyridin-2-yl]carbonylazanidyl}phenyl)sulfanido]\
nickel(II) crystallizes in the centrosymmetric monoclinic space group
<i>P</i>2~1~/<i>n</i>. Both arms of the expected bis-Schiff base ligand based
on pyridine-2,6-dicarbaldehyde and 2-aminothiophenol had oxidized; one by
cyclization to a benzothiazole, the other by oxidation of its imine linkage to
the corresponding amide.
;
_chemical_name_systematic
;\
[(2-{[6-(1,3-Benzothiazol-2-yl)pyridin-2-yl]carbonylazanidyl}\
phenyl)sulfanido]nickel(II)
;
_chemical_name_common
;
{[6-(Benzo[<i>d</i>]thiazol-2-yl)picolinoyl](2-sufidophenyl)amido}nickel(II)
;
_chemical_formula_moiety     'C19 H11 N3 Ni O S2'
_chemical_formula_sum     'C19 H11 N3 Ni O S2'
_chemical_formula_iupac     '[Ni (C19 H11 N3 O S2)]'
_chemical_formula_weight     420.14
_chemical_melting_point     ?
_space_group_crystal_system     monoclinic
_space_group_name_H-M_alt     'P 1 21/n 1'
_space_group_name_Hall     '-P 2yn'
loop_
    _space_group_symop_operation_xyz
    'x, y, z'
    '-x+1/2, y+1/2, -z+1/2'
    '-x, -y, -z'
    'x-1/2, -y-1/2, z-1/2'
_cell_length_a     8.6790(2)
_cell_length_b     17.3282(7)
_cell_length_c     11.2211(4)
_cell_angle_alpha     90
_cell_angle_beta     101.002(3)
_cell_angle_gamma     90
_cell_volume     1656.54(10)
_cell_formula_units_Z     4
_cell_measurement_reflns_used     3558
_cell_measurement_theta_min     2.5160
_cell_measurement_theta_max     69.8720
_cell_measurement_temperature     291(2)
_exptl_crystal_description     needle
_exptl_crystal_colour     black
_exptl_crystal_size_max     0.43
_exptl_crystal_size_mid     0.04
_exptl_crystal_size_min     0.03
_exptl_crystal_density_diffrn     1.685
_exptl_crystal_density_meas     ?
_exptl_crystal_density_method     ?
_exptl_crystal_F_000     856
_exptl_absorpt_coefficient_mu     4.162
_exptl_absorpt_correction_type     multi-scan
_exptl_absorpt_process_details
;
(CrysAlisPro; Rigaku OD, 2018)
;
_exptl_absorpt_correction_T_min     0.67533
_exptl_absorpt_correction_T_max     1.00000
_diffrn_ambient_temperature     291(2)
_diffrn_source     'micro-focus sealed X-ray tube'
_diffrn_radiation_type     'Cu K\a'
_diffrn_radiation_wavelength     1.54184
_diffrn_radiation_monochromator     mirror
_diffrn_measurement_device_type     'SuperNova, Dual, Cu at zero, Eos'
_diffrn_measurement_device     'four-circle kappa-geometry diffractometer'
_diffrn_measurement_method     '\w scans'
_diffrn_detector     'CCD plate'
_diffrn_detector_area_resol_mean     8.0534
_diffrn_reflns_number     9403
_diffrn_reflns_av_R_equivalents     0.0218
_diffrn_reflns_av_unetI/netI     0.0268
_diffrn_reflns_theta_min     4.757
_diffrn_reflns_theta_max     71.045
_diffrn_reflns_theta_full     67.684
_diffrn_measured_fraction_theta_max     0.983
_diffrn_measured_fraction_theta_full     1.000
_diffrn_reflns_limit_h_min     -7
_diffrn_reflns_limit_h_max     10
_diffrn_reflns_limit_k_min     -20
_diffrn_reflns_limit_k_max     21
_diffrn_reflns_limit_l_min     -13
_diffrn_reflns_limit_l_max     13
_diffrn_radiation_probe     x-ray
_refine_special_details     ?
_reflns_number_total     3155
_reflns_number_gt     2567
_reflns_threshold_expression     'I > 2\s(I)'
_refine_ls_structure_factor_coef     Fsqd
_refine_ls_matrix_type     full
_refine_ls_R_factor_all     0.0494
_refine_ls_R_factor_gt     0.0387
_refine_ls_wR_factor_gt     0.1064
_refine_ls_wR_factor_ref     0.1178
_refine_ls_goodness_of_fit_ref     1.037
_refine_ls_restrained_S_all     1.037
_refine_ls_number_reflns     3155
_refine_ls_number_parameters     235
_refine_ls_number_restraints     0
_refine_ls_hydrogen_treatment     constr
_refine_ls_weighting_scheme     calc
_refine_ls_weighting_details
              'w=1/[\s^2^(Fo^2^)+(0.0625P)^2^+0.6572P] where P=(Fo^2^+2Fc^2^)/3'
_atom_sites_solution_hydrogens     geom
_atom_sites_solution_primary     dual
_atom_sites_solution_secondary     difmap
_refine_ls_shift/su_max     0.000
_refine_ls_shift/su_mean     0.000
_refine_diff_density_max     0.435
_refine_diff_density_min     -0.359
_refine_ls_extinction_method     none
_refine_ls_extinction_coef     .
loop_
    _atom_type_symbol
    _atom_type_description
    _atom_type_scat_dispersion_real
    _atom_type_scat_dispersion_imag
    _atom_type_scat_source
    'C' 'C' 0.0181 0.0091
                         'International Tables Vol C Tables 4.2.6.8 and 6.1.1.4'
    'H' 'H' 0.0000 0.0000
                         'International Tables Vol C Tables 4.2.6.8 and 6.1.1.4'
    'N' 'N' 0.0311 0.0180
                         'International Tables Vol C Tables 4.2.6.8 and 6.1.1.4'
    'Ni' 'Ni' -3.0029 0.5091
                         'International Tables Vol C Tables 4.2.6.8 and 6.1.1.4'
    'O' 'O' 0.0492 0.0322
                         'International Tables Vol C Tables 4.2.6.8 and 6.1.1.4'
    'S' 'S' 0.3331 0.5567
                         'International Tables Vol C Tables 4.2.6.8 and 6.1.1.4'
_computing_data_collection
;
CrysAlisPro 1.171.39.46e (Rigaku OD, 2018)
;
_computing_cell_refinement
;
CrysAlisPro 1.171.39.46e (Rigaku OD, 2018)
;
_computing_data_reduction
;
CrysAlisPro 1.171.39.46e (Rigaku OD, 2018)
;
_computing_structure_solution
;
<i>SHELXT2018/2</i> (Sheldrick, 2015a)
;
_computing_structure_refinement
;
<i>SHELXL2018/3</i> (Sheldrick, 2015b)
;
_computing_molecular_graphics
;
DIAMOND 4 (Brandenburg, 2017)
;
_computing_publication_material
;
Olex2 1.5 (Dolomanov <i>et al</i>., 2009)
;
loop_
    _atom_site_type_symbol
    _atom_site_label
    _atom_site_fract_x
    _atom_site_fract_y
    _atom_site_fract_z
    _atom_site_U_iso_or_equiv
    _atom_site_adp_type
    _atom_site_calc_flag
    _atom_site_occupancy
    _atom_site_disorder_assembly
    _atom_site_disorder_group
    Ni Ni1 0.34262(5) 0.45461(3) 0.42355(4) 0.04539(17) Uani d 1 . .
    S S1 0.38510(9) 0.35936(5) 0.54841(7) 0.0545(2) Uani d 1 . .
    S S2 0.05248(9) 0.65284(5) 0.47762(7) 0.0564(2) Uani d 1 . .
    O O1 0.5026(3) 0.41006(16) 0.1239(2) 0.0731(7) Uani d 1 . .
    N N1 0.4482(3) 0.40139(14) 0.3182(2) 0.0475(5) Uani d 1 . .
    N N2 0.3088(3) 0.52692(15) 0.3009(2) 0.0479(5) Uani d 1 . .
    N N3 0.2213(2) 0.52852(15) 0.4992(2) 0.0464(5) Uani d 1 . .
    C C1 0.5054(3) 0.30515(17) 0.4699(3) 0.0510(7) Uani d 1 . .
    C C2 0.5821(4) 0.23886(19) 0.5187(3) 0.0613(8) Uani d 1 . .
    H H2 0.569661 0.221941 0.594992 0.074 Uiso calc 1 . .
    C C3 0.6770(4) 0.1975(2) 0.4553(4) 0.0691(9) Uani d 1 . .
    H H3 0.729053 0.153451 0.489113 0.083 Uiso calc 1 . .
    C C4 0.6935(4) 0.2223(2) 0.3413(4) 0.0679(9) Uani d 1 . .
    H H4 0.756201 0.194189 0.298354 0.082 Uiso calc 1 . .
    C C5 0.6186(3) 0.28795(19) 0.2902(3) 0.0594(8) Uani d 1 . .
    H H5 0.630444 0.303622 0.213204 0.071 Uiso calc 1 . .
    C C6 0.5241(3) 0.33128(17) 0.3547(3) 0.0486(6) Uani d 1 . .
    C C7 0.4485(3) 0.43536(19) 0.2096(3) 0.0531(7) Uani d 1 . .
    C C8 0.3688(3) 0.5123(2) 0.2014(2) 0.0527(7) Uani d 1 . .
    C C9 0.3518(4) 0.5655(2) 0.1084(3) 0.0656(9) Uani d 1 . .
    H H9 0.393805 0.556056 0.039524 0.079 Uiso calc 1 . .
    C C10 0.2713(4) 0.6330(2) 0.1194(3) 0.0709(10) Uani d 1 . .
    H H10 0.260753 0.669613 0.057878 0.085 Uiso calc 1 . .
    C C11 0.2056(4) 0.6471(2) 0.2215(3) 0.0624(8) Uani d 1 . .
    H H11 0.149448 0.691964 0.228923 0.075 Uiso calc 1 . .
    C C12 0.2277(3) 0.59104(19) 0.3115(3) 0.0505(7) Uani d 1 . .
    C C13 0.1742(3) 0.58832(18) 0.4275(3) 0.0479(6) Uani d 1 . .
    C C14 0.1634(3) 0.53493(17) 0.6065(3) 0.0477(6) Uani d 1 . .
    C C15 0.1941(4) 0.48480(19) 0.7055(3) 0.0555(7) Uani d 1 . .
    H H15 0.257444 0.441587 0.704734 0.067 Uiso calc 1 . .
    C C16 0.1273(4) 0.5015(2) 0.8048(3) 0.0648(8) Uani d 1 . .
    H H16 0.146543 0.469043 0.871969 0.078 Uiso calc 1 . .
    C C17 0.0323(4) 0.5655(2) 0.8065(3) 0.0671(9) Uani d 1 . .
    H H17 -0.010553 0.574915 0.874946 0.081 Uiso calc 1 . .
    C C18 -0.0003(4) 0.6153(2) 0.7104(3) 0.0620(8) Uani d 1 . .
    H H18 -0.064878 0.658034 0.711846 0.074 Uiso calc 1 . .
    C C19 0.0681(3) 0.59909(19) 0.6096(3) 0.0525(7) Uani d 1 . .
loop_
    _atom_site_aniso_label
    _atom_site_aniso_U_11
    _atom_site_aniso_U_22
    _atom_site_aniso_U_33
    _atom_site_aniso_U_12
    _atom_site_aniso_U_13
    _atom_site_aniso_U_23
    Ni1 0.0467(3) 0.0507(3) 0.0415(3) -0.0033(2) 0.01543(19) 0.0003(2)
    S1 0.0616(4) 0.0555(5) 0.0508(4) 0.0004(3) 0.0219(3) 0.0050(3)
    S2 0.0559(4) 0.0555(5) 0.0600(4) 0.0036(3) 0.0168(3) -0.0024(4)
    O1 0.0971(17) 0.0780(17) 0.0525(12) 0.0047(14) 0.0353(12) -0.0035(12)
    N1 0.0491(11) 0.0501(14) 0.0458(12) -0.0054(11) 0.0154(9) 0.0003(11)
    N2 0.0453(11) 0.0565(15) 0.0430(12) -0.0044(11) 0.0115(9) 0.0005(11)
    N3 0.0428(11) 0.0536(14) 0.0452(12) -0.0062(10) 0.0143(9) -0.0040(11)
    C1 0.0557(15) 0.0431(16) 0.0562(16) -0.0079(13) 0.0158(13) -0.0041(13)
    C2 0.0726(19) 0.0483(18) 0.0645(19) -0.0051(16) 0.0167(16) 0.0015(15)
    C3 0.076(2) 0.0449(18) 0.086(3) 0.0026(16) 0.0166(19) -0.0030(17)
    C4 0.072(2) 0.0515(19) 0.084(2) 0.0001(16) 0.0237(18) -0.0175(18)
    C5 0.0619(17) 0.0582(19) 0.0615(19) -0.0075(15) 0.0203(14) -0.0115(15)
    C6 0.0491(14) 0.0458(16) 0.0524(15) -0.0099(12) 0.0137(12) -0.0088(13)
    C7 0.0550(15) 0.0629(19) 0.0441(15) -0.0077(14) 0.0164(12) -0.0066(14)
    C8 0.0519(14) 0.066(2) 0.0414(14) -0.0036(14) 0.0128(11) 0.0009(14)
    C9 0.0668(19) 0.086(3) 0.0488(17) 0.0057(18) 0.0224(14) 0.0096(17)
    C10 0.077(2) 0.085(3) 0.0524(18) 0.011(2) 0.0162(15) 0.0239(18)
    C11 0.0569(17) 0.068(2) 0.0627(19) 0.0094(16) 0.0131(14) 0.0150(16)
    C12 0.0437(13) 0.0591(18) 0.0496(15) 0.0003(13) 0.0117(11) 0.0045(14)
    C13 0.0446(13) 0.0515(17) 0.0487(15) -0.0045(13) 0.0114(11) -0.0023(13)
    C14 0.0468(14) 0.0496(16) 0.0486(14) -0.0112(12) 0.0140(11) -0.0068(12)
    C15 0.0621(16) 0.0563(18) 0.0519(16) -0.0039(15) 0.0205(13) -0.0047(14)
    C16 0.086(2) 0.063(2) 0.0501(17) -0.0095(18) 0.0248(16) -0.0021(15)
    C17 0.079(2) 0.072(2) 0.0581(19) -0.0118(18) 0.0330(17) -0.0155(17)
    C18 0.0654(18) 0.063(2) 0.0631(19) -0.0049(16) 0.0261(15) -0.0161(16)
    C19 0.0494(14) 0.0577(18) 0.0529(16) -0.0101(14) 0.0163(12) -0.0099(14)
_geom_special_details
;
 All esds (except the esd in the dihedral angle between two l.s. planes)
 are estimated using the full covariance matrix.  The cell esds are taken
 into account individually in the estimation of esds in distances, angles
 and torsion angles; correlations between esds in cell parameters are only
 used when they are defined by crystal symmetry.  An approximate (isotropic)
 treatment of cell esds is used for estimating esds involving l.s. planes.
;
loop_
    _geom_bond_atom_site_label_1
    _geom_bond_atom_site_label_2
    _geom_bond_site_symmetry_2
    _geom_bond_distance
    _geom_bond_publ_flag
    Ni1 S1 . 2.1508(9) yes
    Ni1 N1 . 1.871(2) yes
    Ni1 N2 . 1.843(2) yes
    Ni1 N3 . 1.952(2) yes
    S1 C1 . 1.761(3) yes
    S2 C13 . 1.706(3) yes
    S2 C19 . 1.733(3) yes
    O1 C7 . 1.229(4) yes
    N1 C6 . 1.405(4) yes
    N1 C7 . 1.354(4) yes
    N2 C8 . 1.343(3) yes
    N2 C12 . 1.332(4) yes
    N3 C13 . 1.328(4) yes
    N3 C14 . 1.395(3) yes
    C1 C2 . 1.387(4) ?
    C1 C6 . 1.408(4) ?
    C2 H2 . 0.9300 ?
    C2 C3 . 1.387(5) ?
    C3 H3 . 0.9300 ?
    C3 C4 . 1.382(5) ?
    C4 H4 . 0.9300 ?
    C4 C5 . 1.380(5) ?
    C5 H5 . 0.9300 ?
    C5 C6 . 1.409(4) ?
    C7 C8 . 1.496(5) ?
    C8 C9 . 1.380(4) ?
    C9 H9 . 0.9300 ?
    C9 C10 . 1.379(5) ?
    C10 H10 . 0.9300 ?
    C10 C11 . 1.396(5) ?
    C11 H11 . 0.9300 ?
    C11 C12 . 1.387(4) ?
    C12 C13 . 1.464(4) ?
    C14 C15 . 1.395(4) ?
    C14 C19 . 1.390(4) ?
    C15 H15 . 0.9300 ?
    C15 C16 . 1.381(4) ?
    C16 H16 . 0.9300 ?
    C16 C17 . 1.384(5) ?
    C17 H17 . 0.9300 ?
    C17 C18 . 1.368(5) ?
    C18 H18 . 0.9300 ?
    C18 C19 . 1.403(4) ?
    Ni1 Ni1 3_666 3.3305(9) yes
loop_
    _geom_angle_atom_site_label_1
    _geom_angle_atom_site_label_2
    _geom_angle_atom_site_label_3
    _geom_angle_site_symmetry_1
    _geom_angle_site_symmetry_3
    _geom_angle
    _geom_angle_publ_flag
    N1 Ni1 S1 . . 89.40(8) yes
    N1 Ni1 N3 . . 165.47(10) yes
    N2 Ni1 S1 . . 172.45(8) yes
    N2 Ni1 N1 . . 83.74(11) yes
    N2 Ni1 N3 . . 81.75(10) yes
    N3 Ni1 S1 . . 105.05(8) yes
    C1 S1 Ni1 . . 97.34(10) yes
    C13 S2 C19 . . 88.68(14) yes
    C6 N1 Ni1 . . 120.08(18) ?
    C7 N1 Ni1 . . 116.1(2) ?
    C7 N1 C6 . . 123.8(2) ?
    C8 N2 Ni1 . . 117.4(2) ?
    C12 N2 Ni1 . . 120.79(19) ?
    C12 N2 C8 . . 121.8(3) ?
    C13 N3 Ni1 . . 112.18(18) ?
    C13 N3 C14 . . 109.9(2) ?
    C14 N3 Ni1 . . 137.8(2) ?
    C2 C1 S1 . . 122.0(2) ?
    C2 C1 C6 . . 119.9(3) ?
    C6 C1 S1 . . 118.1(2) ?
    C1 C2 H2 . . 119.6 ?
    C1 C2 C3 . . 120.8(3) ?
    C3 C2 H2 . . 119.6 ?
    C2 C3 H3 . . 120.3 ?
    C4 C3 C2 . . 119.4(3) ?
    C4 C3 H3 . . 120.3 ?
    C3 C4 H4 . . 119.4 ?
    C5 C4 C3 . . 121.1(3) ?
    C5 C4 H4 . . 119.4 ?
    C4 C5 H5 . . 120.0 ?
    C4 C5 C6 . . 120.0(3) ?
    C6 C5 H5 . . 120.0 ?
    N1 C6 C1 . . 114.6(2) ?
    N1 C6 C5 . . 126.7(3) ?
    C1 C6 C5 . . 118.7(3) ?
    O1 C7 N1 . . 128.0(3) yes
    O1 C7 C8 . . 120.7(3) yes
    N1 C7 C8 . . 111.2(2) yes
    N2 C8 C7 . . 111.5(3) ?
    N2 C8 C9 . . 120.0(3) ?
    C9 C8 C7 . . 128.6(3) ?
    C8 C9 H9 . . 120.6 ?
    C10 C9 C8 . . 118.8(3) ?
    C10 C9 H9 . . 120.6 ?
    C9 C10 H10 . . 119.5 ?
    C9 C10 C11 . . 121.0(3) ?
    C11 C10 H10 . . 119.5 ?
    C10 C11 H11 . . 121.5 ?
    C12 C11 C10 . . 116.9(3) ?
    C12 C11 H11 . . 121.5 ?
    N2 C12 C11 . . 121.4(3) ?
    N2 C12 C13 . . 108.4(3) ?
    C11 C12 C13 . . 130.2(3) ?
    N3 C13 S2 . . 116.7(2) ?
    N3 C13 C12 . . 116.8(3) ?
    C12 C13 S2 . . 126.4(2) ?
    N3 C14 C15 . . 126.3(3) ?
    C19 C14 N3 . . 113.5(3) ?
    C19 C14 C15 . . 120.1(3) ?
    C14 C15 H15 . . 121.1 ?
    C16 C15 C14 . . 117.8(3) ?
    C16 C15 H15 . . 121.1 ?
    C15 C16 H16 . . 119.3 ?
    C15 C16 C17 . . 121.5(3) ?
    C17 C16 H16 . . 119.3 ?
    C16 C17 H17 . . 119.0 ?
    C18 C17 C16 . . 122.0(3) ?
    C18 C17 H17 . . 119.0 ?
    C17 C18 H18 . . 121.5 ?
    C17 C18 C19 . . 116.9(3) ?
    C19 C18 H18 . . 121.5 ?
    C14 C19 S2 . . 111.0(2) ?
    C14 C19 C18 . . 121.7(3) ?
    C18 C19 S2 . . 127.2(3) ?
loop_
    _geom_torsion_atom_site_label_1
    _geom_torsion_atom_site_label_2
    _geom_torsion_atom_site_label_3
    _geom_torsion_atom_site_label_4
    _geom_torsion_site_symmetry_1
    _geom_torsion_site_symmetry_2
    _geom_torsion_site_symmetry_3
    _geom_torsion_site_symmetry_4
    _geom_torsion
    _geom_torsion_publ_flag
    Ni1 S1 C1 C2 . . . . 173.1(2) ?
    Ni1 S1 C1 C6 . . . . -6.3(2) ?
    Ni1 N1 C6 C1 . . . . 3.2(3) ?
    Ni1 N1 C6 C5 . . . . -174.4(2) ?
    Ni1 N1 C7 O1 . . . . -176.1(3) ?
    Ni1 N1 C7 C8 . . . . 3.1(3) ?
    Ni1 N2 C8 C7 . . . . 2.4(3) ?
    Ni1 N2 C8 C9 . . . . -177.8(2) ?
    Ni1 N2 C12 C11 . . . . 177.9(2) ?
    Ni1 N2 C12 C13 . . . . -2.0(3) ?
    Ni1 N3 C13 S2 . . . . 174.38(13) ?
    Ni1 N3 C13 C12 . . . . -3.7(3) ?
    Ni1 N3 C14 C15 . . . . 6.6(5) ?
    Ni1 N3 C14 C19 . . . . -174.1(2) ?
    S1 Ni1 N1 C6 . . . . -6.08(19) ?
    S1 Ni1 N1 C7 . . . . 175.3(2) ?
    S1 C1 C2 C3 . . . . -179.6(3) ?
    S1 C1 C6 N1 . . . . 2.9(3) ?
    S1 C1 C6 C5 . . . . -179.2(2) ?
    O1 C7 C8 N2 . . . . 175.8(3) ?
    O1 C7 C8 C9 . . . . -4.0(5) ?
    N1 Ni1 N2 C8 . . . . -0.6(2) ?
    N1 Ni1 N2 C12 . . . . 179.4(2) ?
    N1 C7 C8 N2 . . . . -3.5(4) ?
    N1 C7 C8 C9 . . . . 176.7(3) ?
    N2 Ni1 N1 C6 . . . . 177.1(2) ?
    N2 Ni1 N1 C7 . . . . -1.6(2) ?
    N2 C8 C9 C10 . . . . -0.6(5) ?
    N2 C12 C13 S2 . . . . -174.2(2) ?
    N2 C12 C13 N3 . . . . 3.7(4) ?
    N3 Ni1 N1 C6 . . . . -179.9(3) ?
    N3 Ni1 N1 C7 . . . . 1.4(5) ?
    N3 Ni1 N2 C8 . . . . -179.9(2) ?
    N3 Ni1 N2 C12 . . . . 0.2(2) ?
    N3 C14 C15 C16 . . . . 179.1(3) ?
    N3 C14 C19 S2 . . . . -0.8(3) ?
    N3 C14 C19 C18 . . . . -179.7(3) ?
    C1 C2 C3 C4 . . . . -0.8(5) ?
    C2 C1 C6 N1 . . . . -176.4(3) ?
    C2 C1 C6 C5 . . . . 1.4(4) ?
    C2 C3 C4 C5 . . . . 0.7(5) ?
    C3 C4 C5 C6 . . . . 0.4(5) ?
    C4 C5 C6 N1 . . . . 176.0(3) ?
    C4 C5 C6 C1 . . . . -1.5(4) ?
    C6 N1 C7 O1 . . . . 5.4(5) ?
    C6 N1 C7 C8 . . . . -175.4(2) ?
    C6 C1 C2 C3 . . . . -0.3(5) ?
    C7 N1 C6 C1 . . . . -178.3(3) ?
    C7 N1 C6 C5 . . . . 4.1(4) ?
    C7 C8 C9 C10 . . . . 179.1(3) ?
    C8 N2 C12 C11 . . . . -2.0(4) ?
    C8 N2 C12 C13 . . . . 178.0(2) ?
    C8 C9 C10 C11 . . . . -1.1(5) ?
    C9 C10 C11 C12 . . . . 1.2(5) ?
    C10 C11 C12 N2 . . . . 0.3(5) ?
    C10 C11 C12 C13 . . . . -179.8(3) ?
    C11 C12 C13 S2 . . . . 5.9(5) ?
    C11 C12 C13 N3 . . . . -176.3(3) ?
    C12 N2 C8 C7 . . . . -177.6(2) ?
    C12 N2 C8 C9 . . . . 2.2(4) ?
    C13 S2 C19 C14 . . . . -0.7(2) ?
    C13 S2 C19 C18 . . . . 178.1(3) ?
    C13 N3 C14 C15 . . . . -177.0(3) ?
    C13 N3 C14 C19 . . . . 2.4(3) ?
    C14 N3 C13 S2 . . . . -3.0(3) ?
    C14 N3 C13 C12 . . . . 178.9(2) ?
    C14 C15 C16 C17 . . . . 0.3(5) ?
    C15 C14 C19 S2 . . . . 178.6(2) ?
    C15 C14 C19 C18 . . . . -0.3(4) ?
    C15 C16 C17 C18 . . . . 0.0(5) ?
    C16 C17 C18 C19 . . . . -0.5(5) ?
    C17 C18 C19 S2 . . . . -178.1(2) ?
    C17 C18 C19 C14 . . . . 0.7(5) ?
    C19 S2 C13 N3 . . . . 2.2(2) ?
    C19 S2 C13 C12 . . . . -179.9(3) ?
    C19 C14 C15 C16 . . . . -0.2(4) ?
loop_
    _geom_hbond_atom_site_label_D
    _geom_hbond_atom_site_label_H
    _geom_hbond_atom_site_label_A
    _geom_hbond_site_symmetry_A
    _geom_hbond_distance_DH
    _geom_hbond_distance_HA
    _geom_hbond_distance_DA
    _geom_hbond_angle_DHA
    _geom_hbond_publ_flag
    C9 H9 O1 3_665 0.93 2.27 3.135(4) 154.9 yes
    C15 H15 S1 . 0.93 2.66 3.420(3) 139.4 yes
_shelx_space_group_comment
;
The symmetry employed for this shelxl refinement is uniquely defined
by the following loop, which should always be used as a source of
symmetry information in preference to the above space-group names.
They are only intended as comments.
;
_shelx_estimated_absorpt_T_min     0.268
_shelx_estimated_absorpt_T_max     0.885
_shelx_hkl_file
;
   0   0  -1    0.31    0.16
   0   0  -2  342.23    3.77
   0   0  -3    0.24    0.31
   0   0  -3    0.46    0.37
   0   0  -4   79.99    2.94
   0   0   4   81.08    3.00
   0   0  -4   81.00    2.72
   0   0   5   -0.31    0.60
   0   0  -5    0.45    0.50
   0   0   6    6.27    1.27
   0   0  -6    7.67    1.27
   0   0  -7   -0.18    0.61
   0   0   7    0.43    0.61
   0   0  -8  261.71    8.33
   0   0   9   -0.78    0.78
   0   0  10   86.49    5.27
   0   0  11   -0.26    0.65
   0   0  12   20.73    2.23
   0   0 -13    0.16    0.46
   0   0 -13    0.70    0.45
   0   0  13   -0.06    0.38
   0   1   0    1.28    0.14
   0   1   1 3820.53    8.85
   0  -1  -2  417.41    4.20
   0   1   2  424.30    4.15
   0   1  -3  679.11    6.81
   0   1  -3  687.37    7.42
   0  -1  -3  667.86    6.55
   0  -1   4  256.10    5.34
   0  -1  -4  241.83    4.60
   0  -1  -4  247.35    5.19
   0   1   4  243.15    5.20
   0   1  -4  255.10    5.25
   0   1  -4  244.15    4.82
   0  -1   5    0.77    0.69
   0  -1  -5    1.35    0.62
   0   1   5    1.68    0.65
   0   1  -5    1.24    0.59
   0   1  -6  100.55    4.25
   0   1   6   98.78    4.26
   0  -1  -6   96.39    4.20
   0   1  -7  210.12    6.82
   0   1   7  218.95    7.09
   0  -1  -7  214.82    6.99
   0  -1  -8   91.86    4.99
   0  -1   9   59.95    4.33
   0   1   9   64.83    4.50
   0  -1  10   12.94    2.17
   0   1  10   10.73    1.93
   0  -1  11   13.77    2.10
   0   1  11   15.31    2.23
   0  -1  12    3.41    1.08
   0   1  12    2.51    0.87
   0   1  12    3.47    1.05
   0  -1  13   13.58    1.48
   0   1  13   12.33    1.41
   0   1 -13   14.82    1.52
   0  -1  13   11.46    1.37
   0  -1 -13   13.24    1.47
   0   1  13   11.78    1.38
   0   1 -13   14.02    1.51
   0   2   0 3003.24    7.98
   0  -2   0 3018.11    8.15
   0  -2  -1  155.68    2.18
   0   2   2  410.93    4.16
   0  -2  -3   71.67    2.50
   0   2   3   68.03    2.09
   0   2  -3   75.18    2.50
   0  -2  -4  286.82    5.74
   0   2  -4  286.65    5.62
   0   2   5  395.70    7.66
   0   2  -5  378.19    7.36
   0  -2  -5  383.03    7.52
   0  -2  -6  261.51    6.99
   0   2   6  249.02    6.86
   0  -2  -7  184.13    6.52
   0   2   7  183.97    6.56
   0  -2  -8  133.52    6.07
   0   2   8  153.49    6.55
   0  -2  -9  115.05    6.00
   0   2   9  108.66    5.87
   0  -2   9  116.61    5.89
   0   2  -9  115.59    5.75
   0  -2  10  138.44    6.51
   0   2  10  135.47    6.68
   0   2  11    7.22    1.64
   0  -2  12    5.08    1.18
   0   2  12    3.51    1.04
   0   2  12    6.56    1.29
   0  -2  13   -0.39    0.44
   0  -2  13    0.13    0.37
   0   2 -13    0.10    0.42
   0  -2 -13    0.35    0.42
   0   2  13    0.10    0.39
   0   2 -13    0.18    0.37
   0   2  13   -0.42    0.46
   0   3   0   -0.08    0.20
   0   3   1   64.41    1.61
   0  -3  -1   61.87    1.58
   0   3   2   15.00    1.01
   0  -3  -2   13.92    0.92
   0  -3  -3   62.04    2.46
   0   3   3   62.54    2.06
   0  -3  -3   66.07    2.35
   0  -3  -4  371.14    6.76
   0  -3  -5  440.89    8.31
   0  -3  -6  167.68    5.73
   0   3   6  166.27    5.69
   0   3   7   48.22    3.47
   0  -3  -7   45.73    3.34
   0  -3  -8   92.19    5.11
   0   3  -8  101.69    5.04
   0   3   8  107.16    5.56
   0  -3   9   18.50    2.41
   0   3   9   19.02    2.52
   0  -3  -9   15.65    2.32
   0   3   9   19.33    2.58
   0   3  -9   17.13    2.24
   0   3  10   29.19    3.18
   0   3  11   28.42    3.04
   0   3  12   -0.48    0.63
   0   3  12   -0.40    0.61
   0   3 -12    0.53    0.65
   0  -3  12   -1.10    0.69
   0  -3 -13   28.36    1.94
   0  -3  13   23.20    1.80
   0   3  13   23.44    1.79
   0   3 -13   29.07    2.08
   0   3  13   27.32    1.95
   0  -3  13   27.62    1.95
   0   3 -13   28.61    2.00
   0   4   0  180.55    2.79
   0  -4  -1  486.87    4.91
   0  -4  -1  489.62    5.64
   0   4   1  500.86    4.97
   0  -4  -2  192.88    3.99
   0  -4  -2  183.52    3.51
   0   4   2  192.15    3.82
   0   4   3  968.03    9.84
   0   4   3 1004.79    8.51
   0  -4  -3  988.67    9.38
   0   4  -3  978.54    8.91
   0  -4  -3  983.53   10.21
   0   4   4    7.33    0.90
   0  -4  -4    8.89    1.21
   0   4  -4    8.96    1.05
   0  -4  -5  252.60    6.52
   0   4  -5  257.24    5.99
   0   4   6    0.22    0.65
   0  -4  -6    0.49    0.71
   0   4  -6    0.81    0.59
   0   4   7    0.46    0.71
   0  -4  -7   -0.12    0.64
   0   4  -7   -0.26    0.70
   0   4  -8   11.97    1.83
   0  -4  -8   12.07    1.97
   0   4   8   14.63    2.15
   0   4   9   10.06    1.94
   0  -4  -9    8.34    1.70
   0   4   9   11.27    2.02
   0   4  10   50.21    4.16
   0   4  11    4.78    1.39
   0  -4  12   14.55    1.73
   0   4  12   12.66    1.79
   0   4 -12   16.03    1.96
   0  -4 -12   18.09    1.89
   0   4  12   16.31    1.84
   0   4  13    0.88    0.43
   0   4 -13   -0.28    0.35
   0  -4 -13   -0.58    0.38
   0  -4  13    0.17    0.33
   0  -4  13    0.31    0.32
   0   4 -13    0.00    0.36
   0   4  13    0.14    0.35
   0   5   0    0.39    0.31
   0   5  -1    1.18    0.13
   0   5  -1    1.14    0.35
   0  -5   1    1.13    0.14
   0  -5  -1    0.91    0.35
   0   5   1    0.95    0.31
   0  -5  -1    1.06    0.42
   0   5   1    0.98    0.13
   0  -5  -2  354.28    5.15
   0   5  -2  361.09    4.99
   0  -5  -2  367.48    5.95
   0   5   2  355.62    5.60
   0  -5  -3   23.63    1.73
   0   5   3   26.52    1.48
   0   5   3   23.03    1.66
   0  -5  -3   26.15    1.64
   0   5  -3   25.96    1.53
   0   5  -4 2294.60   15.93
   0   5   4 2315.26   15.05
   0  -5  -4 2287.60   18.35
   0  -5  -5   31.25    2.47
   0   5  -5   30.16    2.09
   0  -5  -6   48.69    3.30
   0   5  -6   46.79    2.88
   0  -5  -7   33.84    3.02
   0   5  -7   31.01    2.55
   0   5   7   35.36    3.11
   0  -5  -8    9.35    1.70
   0   5   8   12.40    2.02
   0  -5  -9   63.03    4.59
   0   5   9   58.49    4.50
   0   5  10   24.31    2.93
   0   5  11    0.30    0.58
   0  -5  11    0.53    0.71
   0   5  11    1.73    0.97
   0  -5 -12    0.91    0.64
   0   5 -12   -0.07    0.55
   0   5  12   -0.15    0.51
   0   5 -12   -0.42    0.47
   0   5  12   -0.35    0.64
   0  -5  12    0.56    0.50
   0   5 -13    0.53    0.37
   0   6   0   69.78    2.19
   0   6   0   72.24    2.23
   0   6  -1  107.07    2.71
   0   6  -1  107.52    2.80
   0  -6  -1  110.90    3.29
   0  -6  -1  109.83    2.89
   0   6   1  109.90    2.82
   0   6  -2  142.79    3.38
   0   6   2  142.33    3.84
   0  -6  -2  142.23    4.01
   0  -6   2  150.06    2.27
   0  -6  -2  138.81    3.51
   0   6   2  145.72    2.19
   0  -6  -3 1148.46   12.31
   0   6   3 1127.54    9.79
   0   6   3 1114.24   11.74
   0   6  -3 1147.73   10.49
   0  -6  -4  531.98    9.29
   0   6  -4  533.11    7.89
   0   6  -5  611.45    9.31
   0  -6  -5  631.34   11.11
   0  -6  -6   62.56    3.86
   0  -6  -7    5.58    1.37
   0   6   7    4.46    1.27
   0   6   8    1.74    0.81
   0  -6  -8   -1.61    0.99
   0   6   8    0.70    0.92
   0   6   8    0.91    0.82
   0  -6  -9    6.39    1.57
   0   6   9    4.02    1.39
   0   6   9    4.25    1.02
   0   6  10    9.15    1.89
   0   6 -11    7.19    1.53
   0   6  11    7.39    1.33
   0   6  11    8.28    1.70
   0   6  12    8.67    1.40
   0   6 -12   10.18    1.26
   0   6  12    9.09    1.22
   0   6 -12   11.22    1.59
   0   7   0    3.91    0.60
   0   7   0    0.05    0.40
   0  -7  -1  460.48    6.30
   0   7  -1  449.00    6.03
   0   7   1  474.64    6.38
   0   7  -1  464.93    6.27
   0  -7  -1  458.39    7.23
   0  -7  -2  432.64    7.49
   0   7  -2  426.17    6.17
   0   7   2  421.84    7.09
   0  -7  -2  427.69    6.58
   0   7  -2  440.80    6.67
   0   7  -3  196.49    4.59
   0  -7  -3  197.63    5.48
   0   7   3  184.01    5.07
   0   7   4  845.64   11.96
   0  -7  -4  845.76   12.36
   0  -7  -5   83.90    4.24
   0  -7  -6   10.14    1.71
   0   7   7   77.15    4.75
   0  -7  -7   85.01    5.02
   0  -7  -8   11.75    1.97
   0  -7   8   11.44    1.74
   0   7   8   12.03    1.88
   0   7   8   13.31    2.06
   0   7   8   13.17    2.15
   0   7   9    1.67    0.84
   0   7  10   30.21    3.23
   0   7 -10   32.97    3.22
   0   7  11   22.55    2.57
   0   7 -11   18.82    2.29
   0   7 -12   16.12    1.77
   0   7  12   14.51    1.75
   0   8   0   29.78    1.72
   0   8   0   33.30    1.82
   0   8   1  155.56    3.95
   0  -8  -1  150.61    4.47
   0   8  -1  151.18    3.75
   0   8  -1  150.40    3.88
   0   8   2   33.55    2.19
   0  -8  -2   34.91    2.32
   0  -8  -3  184.84    5.60
   0   8   3  178.12    5.29
   0  -8  -4  104.79    4.59
   0   8   4   97.46    4.26
   0  -8  -5   29.63    2.69
   0  -8  -6  100.31    5.25
   0  -8  -7  129.77    6.39
   0   8   7  122.19    6.10
   0   8   7  117.75    5.89
   0   8   8    2.18    1.08
   0   8   8   -0.40    0.56
   0  -8  -8    0.73    0.87
   0  -8   8   -1.79    0.86
   0   8   8    0.80    0.71
   0   8   9   84.81    4.93
   0  -8   9   87.46    4.77
   0   8  -9   91.21    5.31
   0   8  10    0.59    0.62
   0   8 -10    0.69    0.89
   0   8  10    0.74    0.96
   0   8  11  114.08    5.41
   0   8 -11  105.14    4.96
   0   8 -12   12.98    1.51
   0   8  12   13.85    1.60
   0  -9   0    0.40    0.44
   0   9   0    0.04    0.32
   0  -9  -1  435.44    8.11
   0  -9  -2   16.35    1.74
   0   9   2   15.83    1.67
   0   9   3  145.34    5.05
   0  -9  -3  142.65    5.25
   0   9   4   26.61    2.38
   0  -9  -4   29.57    2.59
   0  -9  -5   75.65    4.41
   0  -9  -6  196.45    7.52
   0  -9   7    0.21    0.62
   0   9  -7    0.59    0.71
   0  -9  -7    1.83    1.08
   0   9   7    1.31    0.99
   0   9   7    2.01    0.88
   0   9   7   -0.40    0.87
   0   9   8  166.21    7.36
   0  -9   8  156.89    6.63
   0   9   8  159.05    6.83
   0   9  -8  162.31    7.04
   0   9   8  163.00    7.28
   0  -9  -8  185.87    8.03
   0  -9   9   10.26    1.71
   0   9   9    9.30    1.84
   0   9  -9   10.78    1.97
   0   9   9    9.91    1.75
   0   9  10   38.52    3.46
   0   9  10   33.15    2.92
   0   9 -10   38.52    3.24
   0   9  11    0.71    0.79
   0   9 -11    0.99    0.85
   0   9 -12    3.08    0.75
   0   9  12    2.24    0.62
   0 -10   0  289.03    6.85
   0 -10  -1   69.04    3.49
   0 -10  -2  696.54   11.54
   0  10   2  691.97   11.02
   0 -10  -3   25.93    2.39
   0  10   3   27.31    2.36
   0  10   4   21.02    2.21
   0 -10  -4   22.11    2.39
   0 -10  -5   21.83    2.51
   0 -10  -6   61.25    4.36
   0 -10   6   58.24    3.99
   0  10  -6   54.92    3.94
   0  10   6   53.27    3.91
   0  10   6   58.67    4.20
   0  10   7   18.79    2.53
   0 -10   7   13.38    2.00
   0 -10  -7   17.23    2.49
   0  10   7   14.30    2.13
   0  10  -7   13.22    2.10
   0  10   7   14.92    2.27
   0  10   8    4.07    1.38
   0 -10   8    2.86    1.12
   0  10  -8    3.43    1.14
   0  10   8    3.05    1.20
   0 -10   9    2.32    0.99
   0  10  -9    2.34    1.05
   0  10   9    0.69    0.94
   0  10   9    1.68    0.99
   0  10  10    8.28    1.67
   0  10  10    7.57    1.46
   0  10 -10    5.68    1.33
   0  10  11    0.98    0.69
   0  10 -11    1.33    0.61
   0 -11   0   -0.26    0.59
   0 -11  -1  294.70    7.61
   0 -11  -2   86.54    4.32
   0  11   2   87.92    4.19
   0  11   3  129.95    5.31
   0 -11  -3  138.82    5.71
   0 -11  -4   35.68    3.12
   0  11   4   34.14    2.95
   0 -11  -5   39.16    3.44
   0  11   6   95.88    5.50
   0 -11  -6   92.48    5.43
   0 -11   6   93.06    5.25
   0  11  -6   99.92    5.34
   0  11   6   93.66    5.29
   0 -11  -7  101.87    5.87
   0  11  -7   97.43    5.42
   0  11   7   89.90    5.42
   0 -11   7   93.67    5.32
   0  11   7   86.54    5.11
   0  11   7   99.52    5.64
   0  11   8   13.01    2.04
   0  11   8   12.89    2.13
   0 -11   8   11.98    1.95
   0  11  -8   15.89    2.26
   0  11  -9    6.48    1.43
   0  11   9    7.85    1.56
   0  11   9    5.00    1.41
   0  11  10   10.97    1.76
   0  11 -10   11.07    1.59
   0  11  10   10.48    1.55
   0  11 -11    0.32    0.40
   0  11  11   -0.19    0.45
   0 -12   0   60.44    3.61
   0 -12  -1    2.80    0.93
   0 -12   1    2.50    0.83
   0 -12  -2   79.85    4.39
   0  12   2   69.94    3.95
   0 -12  -3   95.71    4.96
   0  12   3   93.99    4.75
   0 -12  -4    6.57    1.47
   0  12   4    5.46    1.42
   0 -12  -5    7.36    1.60
   0 -12   5    5.71    1.29
   0  12   5    6.77    1.58
   0  12  -6  117.49    5.80
   0 -12  -6  127.62    6.44
   0  12   6  119.29    6.07
   0  12   6  119.38    6.24
   0 -12   6  117.88    6.05
   0  12  -7    6.31    1.46
   0 -12   7    4.34    1.35
   0  12   7    4.14    1.45
   0  12   7    6.05    1.54
   0  12   8   21.93    2.53
   0  12  -8   22.80    2.57
   0  12   8   24.87    2.87
   0  12  -9   62.48    3.95
   0  12   9   65.75    3.99
   0  12  10    0.23    0.50
   0  12  10   -0.08    0.59
   0  12 -10    0.54    0.45
   0  12  11    1.85    0.66
   0 -13   0   -0.90    0.69
   0 -13  -1   30.36    2.79
   0  13   1   30.74    2.75
   0 -13  -2   17.99    2.23
   0  13   2   17.49    2.09
   0 -13  -3   87.66    4.96
   0  13   3   87.59    4.99
   0  13   3   83.82    4.68
   0 -13  -4   -0.97    0.78
   0  13   4    1.59    0.86
   0 -13  -5   18.06    2.43
   0  13   5   14.81    2.17
   0  13   6    1.93    1.09
   0  13   6    0.88    0.87
   0  13  -7   42.78    3.43
   0  13   7   43.69    3.59
   0  13   7   39.58    3.54
   0  13   8   17.71    2.16
   0  13  -8   21.46    2.35
   0  13   8   21.74    2.57
   0  13   9    7.74    1.39
   0  13  -9    5.49    1.21
   0  13  10    1.14    0.67
   0  13  10    1.47    0.54
   0  13 -10    0.88    0.46
   0  14   0    8.79    1.64
   0  14  -1   43.42    3.45
   0  14   1   41.91    3.45
   0 -14  -2    2.31    0.98
   0  14  -2    0.63    0.66
   0  14   2    0.50    0.76
   0 -14  -3   -0.12    0.50
   0  14   3    1.32    0.93
   0  14   4   42.51    3.71
   0 -14  -4   38.37    3.44
   0  14   5   54.08    4.14
   0  14   6   14.48    2.22
   0  14   6   12.47    2.00
   0  14   7   13.97    2.06
   0  14   7   13.53    2.07
   0  14   8    0.62    0.68
   0  14   8    1.06    0.68
   0  14   9   11.52    1.51
   0  14  -9   15.30    1.61
   0  14  10    4.07    0.84
   0  15   0   -0.06    0.81
   0  15   1   37.91    3.38
   0  15  -1   38.46    3.34
   0  15  -2  105.25    5.43
   0  15   2  108.93    5.75
   0  15  -3   56.88    3.98
   0  15   3   48.46    3.89
   0  15   4  145.64    6.74
   0  15   5   -0.18    0.82
   0  15   6   41.96    3.48
   0  15   6   41.14    3.50
   0  15   7    3.73    1.19
   0  15   7    4.35    1.20
   0  15   8   -0.60    0.76
   0  15   8   -0.17    0.50
   0  15   9    7.04    1.05
   0  16   0   83.83    4.92
   0  16   1   77.93    4.81
   0  16  -1   77.66    4.69
   0  16   2   12.06    2.02
   0  16  -2   11.94    1.93
   0  16   3  103.40    5.69
   0  16  -3   98.96    5.12
   0  16   4   -0.19    0.78
   0  16   5   53.14    3.94
   0  16   5   49.24    3.78
   0  16   6    3.40    0.99
   0  16   6    3.52    1.15
   0  16   7    4.00    1.02
   0  16   7    4.91    1.12
   0  16   8    1.20    0.55
   0  16   8    1.20    0.56
   0  17   0   -0.44    0.80
   0  17   1   70.59    4.52
   0  17  -1   74.15    4.51
   0  17   2   53.19    3.99
   0  17  -2   52.89    3.72
   0  17   3   10.96    1.93
   0  17  -3   10.59    1.69
   0  17   4    2.02    1.11
   0  17   5   33.64    2.90
   0  17   5   30.91    2.85
   0  17   6    2.06    0.82
   0  17   6    1.82    0.82
   0  17   7    0.79    0.49
   0  17   7    0.75    0.57
   0  18   0   12.16    1.88
   0  18   1    4.80    1.27
   0  18  -1    4.46    1.19
   0  18   2   18.20    2.27
   0  18  -2   22.87    2.34
   0  18  -3    6.05    1.20
   0  18   3    6.27    1.39
   0  18   4    8.53    1.53
   0  18   4    8.00    1.37
   0  18   5    1.54    0.72
   0  18   5    0.46    0.62
   0  18   6    0.00    0.39
   0  18   6   -0.48    0.53
   0  18   7   14.69    1.40
   0  19   0    0.06    0.62
   0  19   1    8.95    1.51
   0  19  -1    7.42    1.36
   0 -19   2   -2.61    0.85
   0  19  -2   -0.83    0.58
   0  19   2   -1.07    0.68
   0  19   3    0.65    0.55
   0  19   3    1.37    0.75
   0  19   4   -0.13    0.47
   0  19   4   -0.02    0.43
   0  19   5    0.71    0.49
   0  19   5    1.35    0.56
   0  19   6   -0.25    0.38
   0  20   0   37.29    2.56
   0  20  -1    1.25    0.57
   0  20   1    0.06    0.47
   0  20   2   21.28    1.93
   0 -20   3    2.56    0.69
   0  20   3    3.49    0.83
   0  20   4    2.10    0.63
   1   0 -13   13.88    1.60
  -1   0  13   12.23    1.46
   1   0 -12    0.23    0.68
  -1   0  11    3.05    1.04
  -1   0  10    0.86    0.82
   1   0 -10    0.91    0.79
  -1   0   9  741.07   14.44
  -1   0   8    1.30    0.86
   1   0  -7  361.68    9.00
  -1   0   7  368.32    8.86
  -1   0   6    0.18    0.54
   1   0  -6    0.09    0.56
   1   0  -5  186.26    5.18
  -1   0   5  186.85    4.99
  -1   0   4    0.48    0.36
   1   0  -4    0.33    0.43
   1   0  -3  281.45    4.77
   1   0  -2   -0.01    0.28
   1   0  -1 1223.10    5.72
  -1   0   1 1235.72    5.54
   1   0   0    0.51    0.22
   1   0   1   12.95    0.66
   1   0   2    0.02    0.17
   1   0   3  203.18    4.28
  -1   0  -3  198.44    3.98
  -1   0  -4    0.20    0.38
  -1   0  -4    0.00    0.39
   1   0   4    0.19    0.45
   1   0   5   51.97    2.94
  -1   0  -5   51.19    2.73
  -1   0  -6   -0.13    0.71
  -1   0  -7   35.80    2.88
  -1   0  -8   -0.21    0.60
   1   0   9   14.19    2.26
   1   0  10    0.83    0.83
   1   0  11    0.69    0.85
   1   0  11    1.10    0.81
   1   0  12   -0.12    0.52
  -1   0 -13    0.44    0.38
   1   0  13    0.47    0.39
   1   0  13   -0.41    0.39
   1   1 -13    3.39    0.87
   1   1 -13    3.65    0.81
   1  -1 -13    2.80    0.82
  -1  -1  13    2.70    0.77
  -1   1  13    4.35    0.97
   1   1 -12    0.73    0.68
  -1   1  12    1.46    0.58
   1  -1 -12    1.76    0.84
   1   1 -12    0.62    0.64
  -1   1  11   10.72    1.85
   1   1 -10  222.56    8.51
  -1   1  10  226.14    8.30
  -1   1   9   23.41    2.65
  -1   1   8  110.49    5.39
   1  -1  -8  115.08    5.61
   1  -1  -7  140.14    5.72
  -1   1   7  139.66    5.49
  -1  -1   7  138.75    5.43
  -1  -1   6    1.26    0.72
  -1   1   6    1.07    0.75
   1  -1  -6    0.98    0.74
   1   1  -6    1.43    0.78
   1  -1  -5   98.38    3.77
  -1   1   5   98.45    3.70
  -1  -1   5   99.26    3.65
   1   1  -5  105.00    3.92
   1   1  -4   18.17    1.40
   1   1  -4   18.45    1.48
  -1  -1   4   16.29    1.30
   1  -1  -4   16.67    1.35
   1  -1  -4   17.96    1.45
  -1   1   4   17.82    1.33
  -1  -1   3   10.75    0.89
   1  -1  -3    9.53    0.91
   1   1  -3    6.69    0.76
  -1   1   3    7.79    0.79
   1  -1  -3    9.53    0.93
   1   1  -3    7.57    0.84
   1  -1  -2  197.94    3.21
   1   1  -2  194.31    3.13
   1   1  -1  438.65    2.89
   1   1  -1  431.81    3.46
  -1   1   1  446.96    3.92
  -1  -1   1  451.68    3.39
  -1   1   1  447.16    3.34
   1   1  -1  427.91    3.46
  -1  -1   1  445.38    3.47
   1  -1  -1  457.01    4.02
   1  -1  -1  437.03    3.48
   1  -1   0  454.61    3.54
  -1   1   0  454.74    3.54
  -1   1   0  449.53    3.75
  -1  -1   0  456.18    3.57
  -1   1   0  458.37    3.49
   1   1   0  449.25    3.56
  -1  -1   0  453.78    3.49
  -1   1  -1   95.58    1.73
   1   1   1   86.69    1.70
  -1  -1  -1   95.35    1.71
   1  -1   1   88.62    1.71
   1   1   2   34.41    1.27
  -1  -1  -2   37.30    1.17
   1  -1   2   35.49    1.29
   1   1   3    2.03    0.52
   1  -1   3    1.66    0.39
   1   1   3    1.50    0.39
  -1   1  -3    1.74    0.47
  -1  -1  -3    1.67    0.48
  -1  -1  -3    1.78    0.39
   1   1   4  443.81    7.36
  -1   1  -4  443.58    6.52
  -1   1  -4  430.25    6.78
  -1  -1  -4  428.57    6.99
  -1  -1  -4  437.32    6.07
  -1  -1  -5  109.42    4.03
   1   1   5  110.70    4.23
  -1   1  -5  111.81    3.95
   1   1   6  284.51    7.55
  -1   1  -6  293.69    7.25
  -1  -1  -6  293.03    7.39
  -1   1  -7    4.76    1.15
  -1  -1  -7    6.11    1.28
  -1  -1  -8   24.99    2.68
   1   1   9    0.88    0.71
  -1  -1  -9    0.67    0.70
   1  -1   9    1.35    0.88
   1  -1  10   38.77    3.57
   1   1  10   44.50    3.89
   1  -1  11   -0.52    0.69
   1   1  11    1.31    0.75
   1   1  11   -1.71    0.97
   1   1  12    1.58    0.77
   1  -1  12   -0.28    0.58
   1   1  12    1.11    0.70
   1  -1  12   -0.19    0.61
   1  -1  13    1.68    0.58
   1   1  13    1.31    0.52
  -1   1 -13    1.23    0.50
   1   1  13    0.97    0.49
   1  -1  13    1.47    0.49
  -1  -1 -13    1.50    0.57
  -1   1 -13    1.67    0.53
   1  -2 -13    0.11    0.50
  -1   2  13    0.64    0.48
   1   2 -13    0.20    0.46
  -1  -2  13    0.48    0.45
   1   2 -13   -0.10    0.48
   1   2 -12    5.39    1.19
   1   2 -12    5.26    1.18
   1  -2 -12    4.88    1.24
  -1   2  12    4.03    1.05
  -1   2  11   -1.13    0.79
  -1   2  10   12.57    2.08
   1   2 -10   17.34    2.40
  -1   2   9  201.06    7.67
   1   2  -9  206.10    7.87
   1  -2  -9  207.04    8.12
  -1   2   9  207.02    8.03
  -1   2   8  234.29    7.92
   1  -2  -8  239.55    8.19
   1  -2  -7   12.34    1.78
  -1   2   7   10.96    1.66
   1  -2  -6  137.16    5.13
  -1   2   6  137.43    5.02
   1  -2  -5   32.06    2.23
  -1  -2   5   34.14    2.16
  -1   2   4    0.44    0.47
  -1  -2   4    0.01    0.35
   1  -2  -4    0.39    0.43
  -1   2   3  430.82    5.64
  -1   2   3  413.07    5.80
  -1  -2   3  421.63    5.39
   1  -2  -3  417.89    5.92
   1   2  -3  424.89    5.73
   1  -2  -3  417.17    5.88
   1   2  -2  164.41    2.92
   1  -2  -2  172.22    3.21
   1   2  -2  165.82    2.52
   1   2  -1   95.92    1.64
  -1  -2   1   98.01    1.56
   1  -2  -1   93.34    1.64
   1  -2  -1   96.68    2.10
  -1   2   1   97.50    1.57
   1  -2   0  154.12    2.06
  -1   2   0  156.62    2.07
  -1   2   0  156.31    2.04
  -1  -2   0  157.94    2.07
  -1  -2   0  155.24    2.06
   1   2   0  157.75    2.09
   1   2   1 1128.17    6.28
   1  -2   1 1124.16    6.24
  -1  -2  -2  453.74    3.90
  -1  -2  -2  450.10    5.55
  -1   2  -3  241.47    4.29
   1  -2   3  225.47    4.00
   1   2   3  220.50    3.97
   1   2   3  243.95    4.78
  -1  -2  -3  235.43    4.70
  -1  -2  -3  234.90    3.63
  -1   2  -4   11.56    1.17
   1   2   4   13.01    1.37
  -1  -2  -4   12.62    1.31
   1   2   5  180.15    5.40
  -1  -2  -5  179.93    5.29
  -1   2  -5  172.87    4.87
  -1  -2  -6    4.88    1.11
  -1   2  -6    1.97    0.88
   1   2   6    4.24    1.09
  -1  -2  -7   61.09    3.81
   1   2   7   62.41    4.00
  -1  -2  -8   22.23    2.52
   1   2   9   10.45    1.98
  -1  -2  -9   11.98    2.03
   1  -2   9   11.27    1.98
   1   2  10   73.30    4.98
   1  -2  10   61.91    4.43
   1   2  11   56.48    3.83
   1   2  11   53.11    4.03
   1  -2  11   54.80    3.77
   1  -2  12   14.12    1.76
   1   2  12   12.78    1.64
   1  -2  12   11.95    1.61
   1   2  12   14.75    1.77
   1  -2  13    5.37    0.86
   1  -2  13    6.76    0.96
  -1  -2 -13    9.29    1.10
   1   2  13    7.57    1.01
   1   2  13    6.54    0.95
  -1   2 -13    7.54    1.04
  -1   2 -13    7.61    1.02
  -1   3  13    0.76    0.47
  -1  -3  13    1.35    0.56
   1   3 -13    0.74    0.50
   1  -3 -13   -0.11    0.40
   1   3 -13    0.53    0.52
  -1   3  12   -1.84    0.78
   1   3 -12    0.25    0.73
   1  -3 -12   -0.36    0.70
   1   3 -12    0.28    0.62
  -1   3  11    2.82    1.08
  -1   3  10    0.95    0.76
   1  -3  -9    5.61    1.56
  -1   3   9    3.53    1.09
  -1   3   9    4.03    1.26
   1   3  -9    2.59    1.03
   1  -3  -8   10.06    1.88
  -1   3   8   11.43    1.83
   1   3  -8    9.38    1.63
   1   3  -7   69.61    3.96
   1  -3  -7   69.86    4.17
  -1   3   7   65.16    3.94
   1   3  -6    3.33    0.98
   1  -3  -6    2.35    0.90
   1  -3  -5   96.67    3.93
   1   3  -5   95.19    3.80
   1  -3  -4  473.03    7.59
   1   3  -4  469.62    7.41
  -1   3   4  462.00    6.95
  -1   3   3  129.37    3.41
   1   3  -3  131.94    3.43
   1   3  -3  127.67    3.26
   1  -3  -3  131.25    3.50
   1  -3  -3  125.32    3.36
  -1   3   3  125.70    3.16
   1  -3  -2  598.08    6.42
   1   3  -2  614.37    6.41
   1  -3  -2  596.26    4.90
   1  -3  -1  603.09    5.85
   1  -3  -1  605.30    4.23
   1   3  -1  591.82    4.08
  -1   3   0   26.43    0.82
  -1   3   0   26.69    0.84
  -1  -3   0   25.62    0.83
  -1  -3   0   25.31    0.82
   1   3   1  479.85    2.50
  -1  -3  -1  474.63    3.75
   1   3   1  477.35    4.21
   1  -3   2   39.76    1.40
  -1  -3  -2   43.16    1.89
   1   3   2   40.30    1.41
   1  -3   3   45.70    1.83
  -1  -3  -3   46.42    2.20
   1   3   3   46.85    1.84
  -1  -3  -4    7.00    1.07
   1   3   4    7.07    1.06
   1   3   5   53.00    3.00
  -1  -3  -5   50.57    2.93
   1   3   6   76.00    4.01
  -1  -3  -6   69.44    3.73
   1   3   7   73.73    4.34
  -1  -3  -7   64.45    3.97
  -1  -3  -8   20.08    2.44
   1   3   9   26.56    3.07
  -1  -3  -9   28.95    3.07
   1  -3   9   29.12    3.08
   1   3   9   30.46    3.02
   1  -3  10   73.71    4.58
   1   3  10   64.86    4.73
   1   3  11    8.31    1.54
   1   3  11    7.73    1.68
   1  -3  11    7.42    1.47
   1   3  12   26.24    2.28
   1   3  12   22.80    2.27
   1  -3  12   26.68    2.27
   1   3  12   27.42    2.36
   1  -3  12   24.13    2.19
  -1   3 -13    3.97    0.80
   1   4 -13   -0.02    0.45
  -1   4  13    1.06    0.49
   1  -4 -13   -0.54    0.45
  -1  -4  13    0.51    0.44
  -1   4  12   29.95    2.58
   1   4 -12   31.46    2.76
   1   4 -12   35.41    2.75
   1  -4 -12   34.02    2.67
   1   4 -11    0.87    0.93
  -1   4  11    1.54    1.05
  -1   4  10  118.93    6.10
  -1   4   9   32.98    3.30
   1   4  -9   32.27    3.10
   1  -4  -9   37.00    3.53
  -1   4   8    1.06    0.69
   1   4  -8   -0.15    0.49
   1  -4  -8    1.50    0.89
  -1   4   7   17.18    2.18
   1  -4  -7   21.51    2.41
   1   4  -7   20.65    2.21
   1  -4  -6  330.46    8.31
   1   4  -6  320.04    7.81
   1   4  -5  166.06    5.08
   1  -4  -5  168.71    5.33
   1   4  -4   49.83    2.48
   1  -4  -4   48.82    2.58
  -1   4   4   53.47    2.66
  -1   4   3  263.28    5.19
   1  -4  -3  264.02    5.17
   1  -4  -3  276.61    5.36
   1   4  -3  267.49    5.02
   1   4  -2   55.44    1.51
   1  -4  -2   57.73    2.16
   1  -4  -2   57.36    2.10
  -1   4   2   58.41    2.17
   1  -4  -2   56.37    1.56
   1   4  -2   56.89    2.11
   1   4  -1   15.39    0.65
   1   4  -1   15.25    0.66
   1   4  -1   18.50    1.15
  -1   4   1   17.68    1.15
   1  -4  -1   16.51    1.10
   1  -4  -1   15.93    0.70
  -1   4   0   21.55    0.72
   1   4   0   21.78    1.22
  -1  -4   0   21.11    0.71
  -1   4   0   20.58    0.70
   1   4   0   21.65    0.68
  -1  -4   0   22.01    0.74
  -1   4   0   22.26    1.23
   1   4   1 1231.36    6.74
   1   4   1 1230.02    9.40
  -1  -4  -1 1226.53    6.73
   1  -4   1 1231.77    6.75
  -1  -4  -2    0.44    0.32
   1  -4   2    0.24    0.22
   1   4   2    0.32    0.31
   1   4   2    0.46    0.21
  -1  -4  -2    0.99    0.32
   1   4   2    0.42    0.22
  -1  -4  -3   71.99    2.89
   1  -4   3   71.13    2.30
   1   4   3   67.56    2.21
  -1   4  -3   74.70    2.25
  -1  -4  -3   77.96    2.59
  -1  -4  -4   35.44    2.27
  -1  -4  -5   88.16    3.94
   1   4   5   90.08    4.00
  -1  -4  -6   43.25    3.09
   1   4   6   47.92    3.25
  -1  -4  -7    0.85    0.70
   1   4   7    0.12    0.70
   1   4   8   78.60    4.92
  -1  -4  -8   84.73    5.00
   1   4   8   79.36    4.72
   1   4   9   46.39    3.76
   1   4   9   43.22    3.89
  -1  -4  -9   45.00    3.85
   1   4  10  114.75    5.66
   1   4  10  107.04    6.11
   1  -4  10  113.37    5.62
   1  -4  11   24.82    2.47
   1   4  11   20.66    2.52
   1   4  11   27.23    2.62
   1  -4  12   -1.74    0.71
   1   4  12   -0.54    0.60
   1  -4  12   -0.21    0.47
   1   4  12   -1.34    0.67
  -1   4 -12   -1.31    0.74
   1   4  12    0.37    0.52
   1   5 -13   63.13    3.01
  -1   5  13   59.86    2.58
   1   5 -13   56.47    2.53
   1   5 -12   -0.87    0.67
   1   5 -12   -0.62    0.53
   1  -5 -12   -0.69    0.55
  -1  -5  12   -0.38    0.49
  -1   5  12   -0.92    0.77
  -1   5  12    0.00    0.46
  -1   5  11  138.70    6.30
   1  -5 -11  139.52    5.82
   1   5 -11  147.43    6.10
   1   5 -11  134.24    6.30
  -1   5  10    2.86    1.13
   1   5  -9   39.06    3.36
   1  -5  -9   42.30    3.82
  -1   5   9   43.60    3.87
  -1   5   8    0.38    0.76
   1  -5  -8   -0.03    0.76
   1   5  -8    0.74    0.61
   1   5  -7   18.50    2.08
   1  -5  -7   18.86    2.28
   1  -5  -6   32.85    2.71
   1   5  -6   40.87    2.86
   1   5  -5  595.10    9.69
   1  -5  -5  612.94   10.48
  -1   5   4  174.19    4.97
   1  -5  -4  182.78    5.12
   1   5  -4  169.47    4.66
   1   5  -3   14.14    1.25
   1  -5  -3   13.90    1.30
  -1   5   3   11.75    1.23
   1  -5  -3   14.62    0.99
   1   5  -3   12.58    0.85
   1   5  -2    1.41    0.28
   1  -5  -2    1.65    0.30
   1  -5  -2    2.07    0.52
   1   5  -2    0.92    0.43
  -1   5   2    2.05    0.54
   1  -5  -2    2.00    0.53
  -1   5   1   26.87    1.52
   1   5  -1   25.53    0.96
   1  -5  -1   26.53    0.87
   1   5  -1   26.50    1.48
   1  -5  -1   24.54    1.28
  -1   5   1   24.60    0.83
   1  -5  -1   27.05    1.53
   1   5  -1   24.19    0.78
  -1  -5   1   25.95    0.86
  -1   5   0    1.09    0.39
   1   5   0    1.60    0.28
   1   5   0    1.93    0.47
  -1  -5   0    1.50    0.20
  -1   5   0    2.08    0.23
  -1   5   0    1.67    0.21
  -1  -5   0    1.41    0.19
   1   5   1    7.70    0.54
   1   5   1    7.99    0.75
  -1  -5  -1    8.03    0.63
  -1  -5  -1    8.42    0.96
   1  -5   1    7.14    0.51
  -1   5  -1    8.87    0.92
   1   5   1    7.86    0.86
   1   5   2   70.25    2.45
   1  -5   2   71.49    2.01
  -1  -5  -2   69.70    2.16
  -1  -5  -2   67.82    2.76
   1   5   2   69.30    1.97
   1   5   2   68.90    1.66
   1   5   3  151.57    3.36
  -1  -5  -3  163.83    3.86
  -1  -5  -3  165.48    4.65
   1  -5   3  154.86    3.39
  -1  -5  -4   14.74    1.63
   1   5   5   25.79    2.28
  -1  -5  -5   26.71    2.33
  -1  -5  -6    0.42    0.64
   1   5   6    1.43    0.80
  -1  -5  -7   82.94    4.72
   1   5   7   92.76    5.02
  -1  -5  -8    6.00    1.47
   1   5   8    4.46    1.21
   1   5   8    5.14    1.39
   1   5   9   92.47    5.29
  -1  -5  -9   98.88    5.74
   1   5   9   90.10    5.60
   1   5  10   -0.17    0.75
   1  -5  10   -0.99    0.73
   1   5  10    0.46    0.85
   1   5  11    3.18    0.91
   1  -5  11    1.87    0.65
   1   5  11    2.90    1.07
  -1   5 -12   -0.31    0.59
   1   5  12    0.07    0.42
   1  -5  12    0.24    0.38
   1   5  12    0.29    0.54
   1   5  12   -0.46    0.46
   1  -5  12   -0.19    0.39
   1   6 -13   -1.04    0.52
   1   6 -12   42.34    2.65
  -1   6  12   38.90    2.94
   1   6 -12   41.72    3.00
  -1   6  12   41.10    2.57
   1  -6 -11    8.31    1.44
   1   6 -11    9.52    1.48
  -1   6  11    7.87    1.65
   1   6 -11   12.49    2.03
  -1   6  10    5.07    1.38
   1   6 -10    3.91    1.36
   1  -6  -9   13.42    2.19
  -1   6   9   12.50    2.23
  -1   6   9    9.60    1.75
  -1  -6   9    8.46    1.58
   1  -6  -8    0.79    0.78
   1   6  -8   -0.90    0.68
  -1   6   8    0.62    0.88
  -1   6   8    1.24    0.76
   1   6  -7   25.58    2.46
   1  -6  -7   26.09    2.76
   1  -6  -6  375.04    9.28
   1   6  -6  360.64    8.42
   1  -6  -5  365.46    8.31
   1   6  -5  363.60    7.73
   1  -6  -4  601.73    9.60
   1   6  -4  589.83    9.00
  -1   6   4  602.84    9.71
   1  -6  -3  484.43    7.72
   1   6  -3  495.89    7.67
  -1   6   3  493.95    8.05
   1  -6  -2  151.52    3.85
   1   6  -2  161.03    4.09
  -1   6   2  162.66    4.12
   1  -6  -2  155.41    4.06
   1   6  -2  155.26    2.42
   1  -6  -2  157.18    2.55
  -1   6   1   24.18    0.69
  -1   6   1   29.39    1.72
   1   6  -1   26.25    1.10
  -1  -6   1   24.38    0.73
   1  -6  -1   27.54    1.66
   1  -6  -1   25.09    1.43
   1   6  -1   23.90    1.51
   1   6   0  201.51    2.90
   1   6   0  196.14    4.18
  -1   6   0  202.02    4.27
   1  -6   1   70.98    1.48
   1   6   1   70.11    2.63
  -1  -6  -1   75.57    2.94
  -1  -6  -1   70.81    1.47
  -1  -6  -1   70.25    1.96
  -1   6  -1   67.48    2.58
  -1   6  -1   69.39    1.40
   1   6   1   71.04    2.36
   1  -6   2  553.58    5.56
  -1  -6  -2  554.32    8.47
   1   6   2  534.50    7.18
  -1  -6  -2  522.89    6.22
  -1  -6  -3    0.33    0.66
  -1  -6  -3   -0.12    0.52
  -1  -6  -4    7.70    1.31
  -1  -6  -5   58.30    3.47
  -1  -6  -6   14.53    1.97
   1   6   6   16.05    2.05
  -1  -6  -7    0.26    0.74
   1   6   7    0.53    0.64
   1   6   8   63.04    4.49
   1   6   8   57.55    4.15
  -1  -6  -8   61.82    4.49
   1   6   9    6.83    1.43
   1   6   9    7.41    1.64
   1   6   9    8.17    1.87
   1   6  10    5.41    1.56
   1   6  10    8.54    1.65
   1   6  10    5.66    1.34
   1   6  11   24.95    2.27
   1  -6  11   18.61    1.96
   1   6  11   20.91    2.06
   1   6  11   21.77    2.53
  -1   6 -11   22.41    2.39
   1   6  12    0.84    0.59
  -1   6 -12    0.71    0.57
   1   7 -12    5.79    1.22
  -1   7  12    6.52    1.28
  -1   7  11    4.57    1.28
   1   7 -11    5.87    1.40
   1   7 -10    5.27    1.52
  -1  -7  10    4.54    1.18
   1   7  -9   32.47    3.26
  -1   7   9   28.76    3.03
  -1   7   9   32.85    3.43
   1  -7  -9   37.65    3.65
  -1  -7   9   30.24    2.78
   1   7  -8   15.31    2.21
  -1   7   8   18.21    2.49
  -1  -7   8   17.58    2.17
  -1   7   8   14.80    2.17
   1  -7  -8   16.15    2.35
   1  -7  -7  188.54    7.26
   1   7  -7  182.91    6.54
   1   7  -6   68.42    3.74
   1  -7  -6   75.08    4.27
   1   7  -5  558.21    9.86
   1  -7  -5  569.28   10.65
  -1   7   4  194.00    5.84
   1  -7  -4  182.28    5.49
   1   7  -4  190.06    5.35
   1  -7  -3  285.74    6.21
   1   7  -3  304.87    6.42
  -1   7   3  292.65    6.63
   1   7  -2  292.35    5.85
   1  -7  -2  280.56    5.59
   1   7  -1    5.88    0.85
   1  -7  -1    6.84    0.86
  -1   7   0  197.58    4.57
   1   7   0  192.31    4.43
   1  -7   0  190.71    4.10
   1   7   1  145.65    4.05
  -1  -7  -1  153.43    4.50
  -1  -7  -2  310.46    6.83
   1   7   2  289.33    5.63
  -1  -7  -3   87.27    3.94
   1   7   3   86.79    3.47
  -1  -7  -4    5.04    1.17
  -1  -7  -5    4.79    1.26
   1   7   6   18.93    2.23
  -1  -7  -6   17.75    2.26
   1   7   7   94.89    5.18
  -1  -7  -7   99.51    5.55
  -1  -7  -8   12.23    2.15
   1   7   8   11.44    2.00
   1   7   8   11.04    1.94
   1   7   9    4.69    1.27
   1   7  10   59.87    4.09
   1   7  10   61.50    4.56
  -1   7 -11    0.14    0.66
   1   7  11    1.58    1.03
  -1   7 -12    9.03    1.26
   1   7  12    9.83    1.34
   1   8 -12    0.77    0.67
  -1   8  12   -0.26    0.51
  -1   8  11    2.03    0.91
   1   8 -11    2.12    1.00
  -1  -8  10   20.77    2.24
   1   8 -10   22.50    2.75
  -1   8   9   17.40    2.43
   1   8  -9   18.42    2.51
  -1  -8   9   16.71    2.18
  -1   8   8  105.77    6.01
  -1   8   8  102.31    5.63
  -1  -8   8   99.45    5.13
   1  -8  -8  109.25    5.94
   1   8  -8   98.68    5.59
   1  -8  -7    1.60    1.06
   1   8  -6   82.38    4.14
   1  -8  -6   84.40    4.63
   1  -8  -5   48.95    3.25
  -1   8   5   55.20    3.58
   1   8  -5   47.70    2.99
  -1   8   4  202.05    6.28
   1   8  -4  214.57    5.97
   1  -8  -4  198.77    5.95
   1  -8  -3   93.53    3.76
  -1   8   3  100.93    4.16
   1   8  -2    8.25    1.12
   1  -8  -2    7.83    1.07
   1  -8  -1   81.34    3.06
   1   8  -1   84.73    3.18
   1   8   0    6.02    0.91
   1  -8   0    6.96    0.93
  -1  -8  -1    0.19    0.50
   1   8   1    1.09    0.58
  -1  -8  -2  196.19    5.77
   1   8   2  188.86    4.84
   1   8   3  174.23    5.12
  -1  -8  -3  179.36    5.92
  -1  -8  -4    0.03    0.64
  -1  -8  -5   67.29    4.19
  -1  -8  -6  312.08    9.54
   1   8   6  292.83    8.64
   1  -8   7    3.44    1.02
  -1  -8  -7    3.44    1.19
   1   8   7    2.82    1.11
   1   8   7    3.53    1.17
   1   8   7    3.22    1.12
   1   8   8   75.30    4.84
   1   8   8   71.50    4.82
  -1  -8  -8   79.64    5.30
   1   8   8   66.96    4.57
   1   8   9   21.65    2.62
   1   8  10    0.29    0.63
   1   8  10   -1.12    0.93
  -1   8 -10    0.58    0.65
  -1   8 -11   16.64    1.94
   1   8  11   17.34    2.09
  -1   8 -12   -0.10    0.46
   1   8  12    0.78    0.51
  -1   9  12    0.54    0.48
   1   9 -12    0.24    0.50
   1   9 -11    5.18    1.23
  -1   9  11    3.62    1.01
   1   9 -10    5.75    1.53
  -1  -9  10    4.63    1.20
   1   9  -9   15.36    2.35
  -1  -9   9   18.11    2.24
  -1   9   9   11.74    1.92
  -1  -9   8   44.50    3.52
  -1   9   8   49.36    4.02
   1   9  -8   44.61    3.81
  -1   9   8   53.56    4.32
  -1   9   8   42.11    3.40
   1  -9  -8   49.38    4.06
  -1   9   7   58.78    4.25
  -1   9   7   54.63    3.88
   1  -9  -7   59.47    4.23
   1   9  -7   58.41    4.21
  -1  -9   7   62.23    4.06
   1  -9  -6   28.75    2.81
  -1   9   5   18.06    2.22
   1  -9  -5   18.31    2.09
   1  -9  -4   10.21    1.49
   1   9  -4   11.15    1.53
  -1   9   4   14.62    1.84
   1   9  -3    0.48    0.55
  -1   9   3    0.36    0.57
   1  -9  -3    0.81    0.70
   1   9  -2   35.28    2.26
   1  -9  -2   31.06    2.15
   1   9  -1  389.62    7.18
   1  -9  -1  418.57    7.48
   1  -9   0   84.97    3.29
   1   9   0   81.89    3.27
   1   9   1    5.76    0.94
  -1  -9  -1    4.01    1.01
   1   9   2   16.22    1.54
  -1  -9  -2   18.74    1.99
  -1  -9  -3   16.27    1.97
   1   9   3   12.47    1.51
  -1  -9  -4  330.68    9.02
  -1  -9  -5   56.69    4.02
  -1  -9  -6  127.78    6.35
   1   9   6  120.11    5.66
   1   9   7  226.23    8.23
   1   9   7  224.84    8.28
  -1  -9  -7  254.08    9.36
   1   9   7  239.40    8.29
   1  -9   7  232.00    8.06
   1   9   8    0.89    0.94
  -1   9  -8    1.42    0.83
   1   9   8    0.71    0.66
   1   9   9   33.55    3.23
  -1   9  -9   30.38    2.96
   1   9  10    0.57    0.70
  -1   9 -10    2.03    0.88
   1   9  10    1.95    0.90
  -1   9 -11   10.97    1.52
   1   9  11   12.02    1.68
   1  10 -12    0.85    0.44
   1  10 -11    2.79    0.92
  -1  10  11    0.80    0.64
   1  10 -10   13.91    2.00
  -1 -10  10   15.22    1.92
  -1 -10   9   32.53    2.97
   1  10  -9   32.07    3.17
  -1  10   9   30.67    3.15
  -1 -10   8    0.41    0.62
   1  10  -8   -1.06    0.93
  -1  10   8    1.92    0.92
  -1  10   8    0.82    0.89
  -1 -10   7  111.61    5.63
  -1  10   7  109.93    5.60
  -1  10   7  111.69    6.00
   1 -10  -7  111.22    5.88
   1  10  -7  115.79    6.02
  -1 -10   6    3.66    1.08
   1 -10  -6    3.19    1.03
  -1  10   5   46.13    3.58
   1 -10  -5   45.34    3.36
  -1  10   4    6.82    1.38
   1 -10  -4    5.55    1.21
  -1  10   3   10.39    1.59
   1 -10  -3    8.01    1.37
   1 -10  -2   91.03    3.92
   1  10  -2   90.35    3.76
   1 -10  -1  191.57    5.47
   1  10  -1  184.10    5.19
   1  10   0   17.43    1.68
  -1 -10   0   17.51    1.86
  -1 -10  -1   15.46    1.80
  -1 -10  -2   -0.08    0.61
  -1 -10  -3  136.61    5.72
  -1 -10  -4   16.61    2.20
  -1 -10  -5  319.10    9.77
   1 -10   6   23.15    2.64
   1  10   6   25.22    2.78
  -1 -10  -6   28.76    3.17
   1  10   6   25.76    2.84
   1  10   7    9.61    1.89
  -1 -10  -7   12.66    2.27
  -1  10  -7    9.31    1.69
   1  10   7    8.41    1.73
   1  10   8   38.98    3.55
   1  10   8   43.15    3.65
  -1  10  -8   43.64    3.51
  -1  10  -9   -1.17    0.83
   1  10   9    0.24    0.70
  -1  10 -10   10.35    1.59
   1  10  10   11.23    1.73
   1  10  10    9.64    1.70
   1  10  11    0.55    0.62
  -1  10 -11    1.11    0.58
   1  11 -11    4.08    0.96
  -1  11  11    2.95    0.84
   1  11 -10   25.78    2.56
   1  11  -9   -1.12    0.88
  -1  11   9   -2.69    1.12
  -1  11   9    0.24    0.66
  -1 -11   9   -1.84    0.92
  -1  11   8  115.97    6.14
   1  11  -8  119.95    6.18
  -1 -11   8  118.49    5.86
  -1  11   8  119.43    5.77
   1 -11  -7    0.20    0.76
  -1  11   7    0.82    0.85
  -1  11   7    1.11    1.01
  -1 -11   7    1.13    0.74
   1  11  -7   -0.40    0.79
   1 -11  -6  216.09    7.89
  -1  11   6  204.53    7.71
   1 -11  -6  200.75    6.76
   1  11  -6  205.37    7.88
  -1 -11   6  205.68    7.66
   1 -11  -5    1.09    0.90
  -1  11   5    0.76    0.73
  -1  11   4    8.01    1.60
   1 -11  -4    9.79    1.54
   1 -11  -3    0.30    0.51
  -1  11   3    0.66    0.74
   1 -11  -2   20.93    2.04
   1  11  -1    4.11    0.95
  -1 -11   0   14.17    1.80
   1  11   0   11.00    1.42
  -1 -11  -1   50.58    3.36
  -1 -11  -2    9.26    1.59
  -1 -11  -3    1.04    0.93
  -1 -11  -4   25.97    2.75
   1  11   5    0.61    0.66
  -1 -11  -5    0.31    0.79
   1  11   5    1.11    0.78
   1  11   6   44.31    3.71
   1  11   6   49.28    3.91
   1  11   7    0.89    0.91
   1  11   7    0.92    0.88
  -1  11  -7   -0.37    0.60
   1  11   8   12.38    2.03
   1  11   8   11.28    1.94
  -1  11  -8   12.67    1.94
   1  11   9    2.16    1.03
  -1  11  -9    1.93    0.79
  -1  11 -10    1.68    0.75
   1  11  10    2.26    0.92
   1  11  10    1.82    0.76
   1  11  11    1.81    0.70
  -1  12  11    5.38    0.98
   1  12 -11    4.28    0.88
   1  12 -10    5.95    1.22
  -1  12   9   23.78    2.65
   1  12  -9   26.48    2.73
  -1  12   9   23.34    2.36
  -1 -12   9   25.93    2.57
  -1  12   8    4.86    1.54
  -1 -12   8    3.63    1.29
  -1  12   8    4.69    1.22
   1  12  -8    3.80    1.22
  -1  12   7   53.67    4.26
   1  12  -7   60.12    4.41
  -1 -12   7   57.95    4.25
  -1  12   7   56.30    4.07
   1 -12  -6    7.84    1.63
  -1 -12   6    7.40    1.63
   1  12  -6    7.78    1.74
  -1  12   6    7.07    1.54
  -1  12   5    7.05    1.47
   1 -12  -5    7.18    1.52
   1  12  -5    6.82    1.43
  -1 -12   5    4.20    1.23
  -1  12   4    6.38    1.51
  -1  12   3   94.99    4.94
  -1  12   2    5.87    1.30
  -1 -12   1  139.85    5.74
  -1 -12   0   74.34    4.18
  -1 -12  -1  100.38    4.93
  -1 -12  -2   38.39    3.18
  -1 -12  -3    0.80    0.68
   1  12   4    5.77    1.37
  -1 -12  -4    6.65    1.53
   1  12   5   17.37    2.39
  -1 -12  -5   17.07    2.41
   1  12   5   16.28    2.28
  -1 -12  -6   12.52    2.16
   1  12   6   13.51    2.13
   1  12   6   13.56    2.15
   1  12   7    0.57    0.80
   1  12   7    0.83    0.79
   1  12   8   12.44    1.99
   1  12   8    8.59    1.66
  -1  12  -8   13.40    1.85
  -1  12  -9    4.83    1.08
   1  12   9    5.84    1.34
   1  12  10    1.00    0.61
   1  12  10    1.04    0.57
   1  13 -10   -0.31    0.44
  -1  13   9    0.32    0.72
  -1  13   9    0.22    0.48
   1  13  -9    0.71    0.67
  -1  13   8   10.74    1.93
   1  13  -8    9.34    1.73
  -1  13   8    8.20    1.51
  -1  13   7   -0.06    0.86
  -1 -13   7   -0.04    0.95
  -1  13   7   -1.81    0.90
   1  13  -7    0.75    0.84
  -1 -13   6   27.45    2.91
   1  13  -6   31.22    3.16
  -1  13   6   26.31    2.89
  -1  13   5   36.24    3.35
  -1 -13   5   42.51    3.56
   1  13  -5   40.52    3.50
  -1  13   4  120.72    5.93
  -1 -13   4  112.36    5.53
  -1  13   4  112.47    5.68
  -1  13   3   31.32    2.96
  -1  13   3   31.56    2.99
  -1  13   2  164.37    6.57
  -1 -13   1  147.16    6.17
  -1 -13   0   73.54    4.38
  -1 -13  -1  102.56    5.22
  -1 -13  -2    3.67    1.11
   1  13   3    0.89    0.84
  -1 -13  -3   -0.02    0.66
   1  13   4    0.91    0.76
  -1 -13  -4    1.98    0.95
   1  13   5    4.14    1.15
   1  13   5    4.85    1.39
  -1 -13  -5    6.82    1.57
   1  13   6    5.25    1.44
   1  13   6    4.70    1.37
   1  13   7   23.03    2.63
   1  13   7   20.84    2.51
   1  13   8    1.18    0.86
   1  13   8    0.27    0.69
   1  13   9    3.64    1.00
   1  13  10    4.05    0.88
   1  13  10    1.91    0.62
   1  14 -10    1.88    0.56
  -1  14  10    2.62    0.68
   1  14  -9    4.03    0.98
  -1  14   9    2.60    0.73
  -1  14   9    2.85    0.96
  -1  14   8    0.96    0.68
  -1  14   8    0.16    0.78
   1  14  -8    1.03    0.66
   1  14  -7   39.74    3.30
  -1  14   7   36.46    3.37
  -1  14   7   35.39    3.12
   1  14  -6    1.51    0.84
  -1  14   6    2.55    1.09
  -1  14   5   23.14    2.75
  -1  14   4    3.02    1.18
  -1  14   4    4.56    1.36
  -1  14   3   31.63    3.10
  -1  14   3   29.71    3.00
  -1 -14   2   21.82    2.55
  -1  14   2   22.87    2.59
  -1  14   2   23.83    2.62
  -1 -14   1   34.65    3.16
   1  14  -1   38.96    3.21
  -1  14   1   38.52    3.34
  -1  14   0  118.22    5.75
   1  14   0  118.99    5.69
  -1 -14   0  125.42    5.95
   1  14   1    3.26    1.10
  -1 -14  -1    2.93    1.14
   1  14   2   39.38    3.51
  -1 -14  -2   36.08    3.33
  -1 -14  -3    7.19    1.59
   1  14   3    5.67    1.55
  -1 -14  -4   11.15    1.95
   1  14   4   10.83    1.95
   1  14   5   13.32    2.15
   1  14   5   16.37    2.27
   1  14   6   54.41    4.00
   1  14   6   62.38    4.34
   1  14   7    2.98    1.10
   1  14   7    2.79    1.11
   1  14   8   30.03    2.66
   1  14   9    5.56    1.05
   1  14   9    5.29    1.05
  -1  15   9    3.01    0.69
   1  15  -9    0.37    0.40
  -1  15   8    4.85    1.15
  -1  15   8    4.07    0.99
   1  15  -8    4.35    1.01
  -1  15   7    0.34    0.68
   1  15  -7    0.45    0.56
  -1  15   7    0.87    0.94
  -1  15   6   19.62    2.39
  -1  15   6   23.28    2.74
  -1  15   5   25.34    2.79
  -1  15   4    5.52    1.32
  -1  15   3    7.47    1.59
  -1  15   2    0.12    0.65
  -1  15   2   -0.52    0.92
  -1  15   1   46.49    3.72
  -1  15   1   46.22    3.69
  -1 -15   1   41.81    3.55
   1  15  -1   42.53    3.39
   1  15   0    9.67    1.78
  -1 -15   0   10.99    1.92
  -1  15   0    6.80    1.53
  -1  15  -1   32.83    3.16
   1  15   1   32.18    3.17
  -1 -15  -1   38.15    3.43
  -1 -15  -2  102.34    5.58
   1  15   2  106.08    5.76
   1  15   3   12.46    2.09
   1  15   4   25.53    2.91
   1  15   5    0.63    0.67
   1  15   5    1.14    0.92
   1  15   6    2.41    1.12
   1  15   6    0.77    0.77
   1  15   7    5.34    1.29
   1  15   7    5.62    1.31
   1  15   8    0.04    0.50
   1  15   9    3.63    0.78
   1  15   9    4.76    0.89
  -1  16   8    3.95    0.91
  -1  16   8    4.00    0.87
  -1  16   7   -1.25    0.86
  -1  16   7    0.15    0.57
  -1  16   6    9.61    1.71
  -1  16   6    5.40    1.24
  -1  16   5    5.64    1.41
  -1  16   4   37.54    3.35
  -1  16   3   36.99    3.39
  -1  16   2   18.15    2.38
   1  16  -1   13.39    1.93
  -1  16   1   13.67    2.11
   1  16   0   26.04    2.79
  -1  16   0   26.97    2.84
  -1  16  -1   40.42    3.47
   1  16   1   44.61    3.70
  -1  16  -2   15.05    2.21
   1  16   2   15.23    2.24
  -1  16  -3   17.85    2.30
   1  16   3   20.69    2.59
   1  16   4   13.80    2.01
   1  16   4   11.00    1.96
   1  16   5    4.45    1.31
   1  16   5    4.49    1.24
   1  16   6    5.72    1.21
   1  16   6    1.77    0.95
   1  16   7   21.98    2.17
   1  16   7   20.50    1.98
   1  16   8   -0.37    0.48
  -1  17   8    2.99    0.74
  -1  17   7   19.99    1.85
  -1  17   7   23.26    2.11
  -1  17   6    0.97    0.73
  -1  17   6    0.00    0.57
  -1  17   5   21.94    2.44
  -1  17   4    0.76    0.71
  -1  17   3    0.66    0.82
  -1  17   2    6.19    1.44
   1  17  -1    6.83    1.41
  -1  17   1    5.74    1.45
  -1  17   0   -0.35    0.78
   1  17   0   -1.62    0.83
   1 -17   0    1.31    0.79
   1  17   1   18.36    2.37
  -1  17  -1   15.87    2.21
  -1  17  -2    3.77    1.17
   1  17   2    3.75    1.20
   1  17   3   32.27    3.05
  -1  17  -3   28.19    2.75
  -1  17  -4    1.22    0.72
   1  17   4    1.45    0.74
   1  17   4    1.16    0.98
  -1  17  -5    2.08    0.74
   1  17   5    1.43    0.85
   1  17   5    0.42    0.49
   1  17   6    0.67    0.54
   1  17   6   -0.28    0.72
   1  17   7    0.28    0.46
  -1  18   7    1.65    0.54
  -1  18   7    1.79    0.61
  -1  18   6   28.54    2.26
  -1  18   6   26.25    2.13
  -1  18   5    3.08    0.93
  -1  18   5    2.59    0.77
  -1  18   4   12.49    1.91
  -1  18   3    0.88    0.73
  -1  18   2    0.80    0.88
  -1  18   1    3.17    1.11
   1  18  -1    3.77    1.02
  -1  18   0    0.93    0.80
   1 -18   0    0.15    0.57
   1  18   0    1.22    0.77
   1  18   1   -0.09    0.64
  -1  18  -1    0.02    0.60
   1  18   2   10.20    1.69
  -1  18  -2    9.21    1.59
   1  18   3   44.11    3.29
  -1  18  -3   46.32    3.19
   1  18   4    0.75    0.63
  -1  18  -4    1.28    0.65
   1  18   5   21.27    2.06
   1  18   6    0.73    0.48
  -1  19   6   -0.04    0.37
  -1  19   5    7.15    1.13
  -1  19   5    6.53    1.09
  -1  19   4    3.94    0.99
  -1  19   4    2.24    0.83
  -1  19   3   -0.67    0.65
  -1  19   2    0.76    0.68
  -1  19   1    1.69    0.86
  -1  19   0    1.39    0.86
   1  19   0    1.61    0.79
   1 -19   1    5.42    1.10
   1  19   1    3.33    0.94
  -1  19  -1    6.28    1.27
   1 -19   2   18.46    1.97
  -1  19  -2   16.26    1.87
   1  19   2   17.43    1.93
   1  19   3    1.45    0.68
   1 -19   3    1.20    0.60
  -1  19  -3    0.72    0.53
   1 -19   4   16.20    1.75
   1  19   4   15.31    1.67
   1  19   5   -0.43    0.41
   1 -19   5    0.21    0.40
  -1  20   4    0.91    0.46
  -1  20   4    0.79    0.50
  -1  20   3    1.67    0.70
  -1  20   3    2.16    0.67
  -1  20   2   13.14    1.58
  -1  20   1    2.52    0.79
  -1  20   0    2.22    0.76
  -1  20  -1    0.36    0.46
   1  20   1   -0.46    0.42
   1 -20   2    0.70    0.48
   1  20   2    1.38    0.55
   1  20   3    2.07    0.62
   1 -20   3    1.34    0.57
  -1  21   1    0.52    0.32
   2   0 -13   -0.12    0.50
   2   0 -12   40.47    3.12
   2   0 -11    0.01    0.71
   2   0 -10  178.76    7.95
   2   0  -9   -0.27    0.80
  -2   0   8   77.47    4.45
  -2   0   7   -0.29    0.54
  -2   0   6    3.20    0.90
  -2   0   5    0.38    0.52
   2   0  -5    0.78    0.59
   2   0  -4  130.90    3.77
   2   0  -3    0.03    0.27
   2   0  -3   -0.46    0.41
   2   0  -2    0.02    0.27
   2   0  -2    0.51    0.27
   2   0  -2    0.59    0.33
   2   0  -1    0.30    0.23
  -2   0   1    0.18    0.24
   2   0  -1    0.26    0.28
  -2   0   0    2.70    0.38
   2   0   0    2.89    0.51
   2   0   1    0.04    0.27
   2   0   2   48.68    1.78
   2   0   2   42.33    1.76
   2   0   2   47.18    1.91
  -2   0  -3    0.67    0.40
  -2   0  -4    2.87    0.69
  -2   0  -4    2.56    0.56
  -2   0  -5    0.33    0.47
  -2   0  -6  557.98   10.26
  -2   0  -7   -0.14    0.47
   2   0   8  294.11    9.61
   2   0   9    0.25    0.60
   2   0   9    0.57    0.82
   2   0  10   22.45    2.60
   2   0  10   16.45    2.40
   2   0  11   -1.26    0.76
   2   0  11    0.33    0.57
   2   0  12    3.48    0.88
   2   0  12    2.16    0.75
   2   1 -13   -0.21    0.70
   2  -1 -13    1.14    0.57
   2  -1 -12    0.04    0.69
   2   1 -12    0.02    0.55
   2  -1 -11   13.12    2.01
   2   1 -11    9.32    1.60
   2   1 -11    9.65    1.72
   2   1 -10    2.24    1.04
   2  -1 -10    0.36    0.68
   2   1  -9  412.24   11.50
  -2   1   9  390.43   10.84
   2   1  -8   23.25    2.58
  -2   1   8   22.48    2.47
  -2  -1   7    3.38    0.98
  -2   1   7    1.94    0.85
   2  -1  -7    1.46    0.85
   2  -1  -6   38.22    2.71
  -2   1   6   38.76    2.62
  -2  -1   6   41.10    2.60
  -2  -1   5    4.83    0.82
   2  -1  -5    5.61    1.03
   2  -1  -4  259.85    5.39
  -2  -1   4  266.98    4.97
   2   1  -4  259.69    5.14
  -2   1   3  434.06    6.04
  -2  -1   3  431.96    5.24
   2  -1  -3  424.35    5.59
   2   1  -3  414.33    5.52
  -2  -1   3  423.40    5.71
   2  -1  -3  414.66    5.83
   2   1  -3  409.36    5.48
   2  -1  -3  427.98    6.12
  -2   1   3  437.28    5.79
   2   1  -3  425.48    6.35
   2   1  -2  833.67    7.72
   2   1  -2  794.19    6.84
  -2   1   2  843.06    7.18
   2   1  -2  833.31    7.21
   2   1  -2  843.59    6.62
  -2  -1   2  806.39    6.83
   2   1  -2  797.63    6.13
   2  -1  -2  793.15    6.88
   2  -1  -2  827.96    7.18
   2  -1  -2  836.92    6.58
   2  -1  -2  815.18    7.31
   2   1  -1  979.58    7.66
   2  -1  -1  958.52    7.26
   2   1  -1  998.77    7.36
   2  -1  -1  994.26    7.30
  -2   1   1  995.08    7.07
  -2  -1   1  954.02    5.26
   2  -1  -1  964.57    7.40
  -2   1   1  958.31    7.34
  -2  -1   1  959.90    7.36
  -2   1   1  964.50    7.18
   2  -1  -1  957.19    7.23
   2   1  -1  945.79    5.37
   2   1  -1  975.17    7.41
   2   1  -1  944.74    7.14
  -2  -1   1  994.44    7.09
  -2  -1   0  321.42    3.21
  -2   1   0  315.53    4.17
   2   1   0  306.32    4.20
   2  -1   0  304.28    4.20
  -2   1   0  315.68    4.15
   2  -1   0  309.73    4.21
  -2  -1   0  314.01    4.19
   2   1   0  312.36    4.19
   2   1   0  306.37    4.21
   2  -1   0  311.35    4.21
  -2   1   0  307.93    4.19
  -2  -1   0  311.40    4.16
  -2   1  -1 2281.24   11.40
   2   1   1 2308.91   11.33
   2   1   1 2291.28   11.98
   2  -1   1 2263.27   11.92
  -2  -1  -1 2302.34   11.34
   2   1   1 2250.07   11.89
   2  -1   1 2319.01   11.41
   2   1   1 2253.59   11.88
   2  -1   2   64.55    2.04
   2  -1   2   58.26    2.06
   2   1   2   53.41    2.00
   2  -1   2   59.36    2.14
  -2  -1  -2   61.53    2.08
   2   1   2   64.47    2.03
   2   1   2   58.13    2.13
  -2   1  -3    9.47    0.87
  -2  -1  -3   10.64    1.05
  -2  -1  -3    9.65    0.79
  -2   1  -4   31.40    1.86
  -2  -1  -4   32.27    2.03
  -2   1  -5    4.32    0.94
  -2  -1  -5    2.52    0.82
  -2   1  -6   44.67    2.87
  -2  -1  -6   46.29    3.04
  -2  -1  -7  208.06    7.04
  -2  -1  -8   39.28    3.30
   2  -1   8   40.43    3.62
   2   1   8   37.71    3.55
   2   1   9  165.21    7.10
   2   1   9  145.27    7.05
   2   1   9  147.02    6.70
   2  -1   9  162.16    7.10
   2  -1   9  152.25    7.10
   2  -1   9  149.63    6.76
   2   1  10   21.12    2.71
   2   1  10   22.43    2.59
   2  -1  10   21.98    2.57
   2  -1  11    9.76    1.66
   2  -1  11   11.94    1.80
   2   1  11   12.10    1.75
   2   1  11   13.10    1.89
   2  -1  12    0.16    0.46
   2   1  12    1.17    0.68
   2   1  12    0.95    0.63
   2  -1  12    0.39    0.46
   2  -2 -13    3.05    0.87
   2   2 -13    1.80    0.66
   2  -2 -12   20.71    2.22
   2   2 -12   20.39    2.13
   2   2 -12   22.21    2.31
   2   2 -11   15.34    2.10
   2  -2 -11   13.25    1.95
   2   2 -11   15.32    2.10
   2   2 -10   72.93    4.97
  -2   2   9   10.82    1.92
   2   2  -9   10.09    1.86
   2  -2  -8    3.62    1.26
  -2   2   8    2.91    0.97
   2   2  -8    2.80    1.10
  -2   2   7   18.19    2.04
   2   2  -7   17.44    2.07
   2  -2  -7   21.66    2.35
  -2  -2   6   14.82    1.60
   2   2  -6   12.57    1.63
   2  -2  -6   14.13    1.75
  -2  -2   5    2.73    0.70
   2  -2  -5    3.54    0.85
   2   2  -5    1.95    0.74
  -2  -2   4  102.27    3.02
   2   2  -4   99.30    3.55
   2   2  -4   95.52    3.09
   2  -2  -4   96.81    3.32
   2   2  -3  700.08    8.33
   2   2  -3  678.44    6.80
   2   2  -3  679.54    7.04
  -2   2   3  711.86    7.76
   2  -2  -3  685.93    7.49
   2  -2  -3  700.19    7.27
   2  -2  -3  722.13    8.35
   2  -2  -2    3.34    0.60
   2   2  -2    2.62    0.37
   2  -2  -2    3.02    0.46
   2   2  -2    2.95    0.57
   2  -2  -2    2.38    0.45
   2   2  -2    2.65    0.47
   2   2  -2    3.26    0.54
  -2   2   2    3.07    0.58
   2   2  -2    3.50    0.49
   2  -2  -2    3.24    0.51
  -2  -2   1   95.45    2.21
   2  -2  -1   88.54    2.44
   2   2  -1   92.84    2.30
  -2  -2   1   88.78    1.75
   2  -2  -1   94.04    2.23
  -2   2   1   94.83    2.33
  -2  -2   1   91.66    2.29
   2  -2  -1   93.89    2.33
   2   2  -1   90.21    2.21
   2   2  -1   91.23    2.50
   2   2  -1   93.08    2.24
   2  -2  -1   90.03    2.24
  -2   2   1   94.31    2.52
  -2   2   1   95.35    2.19
  -2  -2   0  757.83    3.36
  -2   2   0  776.68    7.20
  -2  -2   0  781.20    6.59
   2   2   0  768.14    6.50
  -2   2   0  762.01    6.43
   2  -2   0  770.03    6.59
  -2  -2   0  774.02    3.77
   2   2   0  782.44    7.17
   2   2   0  756.69    6.60
  -2   2   0  750.12    6.51
   2  -2   0  758.31    6.54
  -2  -2   0  766.99    6.51
   2   2   1 9976.78   25.50
  -2   2  -1 9997.51   23.63
   2   2   1 9974.41   25.62
   2   2   1 9999.00   26.16
  -2  -2  -1 9959.54   23.31
   2  -2   1 9929.93   25.18
  -2  -2  -1 9946.00   25.45
   2  -2   2 1503.87   10.99
   2   2   2 1463.68   10.87
   2   2   2 1459.98   10.07
   2   2   2 1559.45   10.01
  -2  -2  -2 1475.90   10.97
   2   2   2 1462.69   10.56
   2   2   2 1532.78   10.39
   2  -2   2 1560.25   10.09
   2  -2   2 1437.63   10.41
  -2  -2  -2 1517.97    6.77
   2   2   3   80.28    2.89
  -2  -2  -3   76.46    2.85
  -2   2  -3   78.63    2.39
  -2  -2  -3   82.40    2.10
  -2  -2  -4  598.11    8.95
   2   2   4  590.91    9.05
  -2   2  -4  589.08    7.78
   2   2   5  440.93    8.93
  -2   2  -5  436.92    7.70
  -2  -2  -5  448.28    8.64
  -2  -2  -6    6.14    1.25
  -2  -2  -7   45.75    3.37
   2  -2   8   14.81    2.27
   2  -2   8   14.34    2.18
   2   2   8    8.61    1.86
   2   2   8   11.88    1.94
  -2  -2  -8   15.10    2.13
   2   2   8   12.97    2.00
   2  -2   9   64.22    4.50
   2  -2   9   65.59    4.53
   2   2   9   68.26    4.51
   2   2   9   65.44    4.77
  -2  -2  -9   65.72    4.46
   2  -2   9   60.33    4.49
   2   2   9   66.96    4.52
   2  -2  10   -0.08    0.68
   2   2  10    0.42    0.77
   2   2  10   -0.11    0.80
   2  -2  11    4.24    1.15
   2   2  11    3.50    1.13
   2  -2  11    3.97    1.09
   2   2  11    5.32    1.20
   2   2  11    4.74    1.22
   2   2  12    0.58    0.56
   2  -2  12   -0.27    0.49
   2  -2  12    0.36    0.46
   2   2  12   -0.29    0.50
   2  -3 -13    5.17    0.99
   2   3 -13    4.45    0.91
   2   3 -13    5.10    0.94
   2  -3 -12    1.74    0.84
   2   3 -12    2.02    0.86
   2   3 -12    1.85    0.78
   2   3 -11    8.58    1.63
   2  -3 -11    6.63    1.46
   2   3 -11    6.47    1.49
   2   3 -10   10.59    1.90
  -2   3   9  100.08    5.58
   2   3  -9   92.08    5.39
  -2   3   8  204.33    7.48
   2   3  -8  212.09    7.65
  -2   3   7  158.56    6.12
   2   3  -7  154.25    6.08
   2  -3  -7  168.80    6.48
   2  -3  -6  242.99    6.97
   2   3  -6  244.93    7.01
   2   3  -5   31.56    2.31
   2  -3  -5   34.43    2.35
   2  -3  -4  275.37    5.72
   2   3  -4  275.53    5.99
  -2   3   4  277.43    5.81
   2   3  -3  197.47    4.21
   2   3  -3  204.24    4.63
   2  -3  -3  206.63    4.68
   2  -3  -3  207.30    4.00
   2  -3  -3  202.61    4.19
  -2   3   3  208.68    4.49
   2   3  -3  201.41    3.92
   2  -3  -2  626.12    6.30
   2   3  -2  623.39    7.41
   2  -3  -2  658.06    5.81
   2   3  -2  633.53    5.78
   2  -3  -2  643.50    7.51
  -2   3   2  667.59    7.51
   2   3  -2  631.55    6.44
   2   3  -2  616.67    6.21
   2   3  -2  613.13    4.44
   2  -3  -2  635.55    6.45
   2  -3  -1   53.19    2.06
   2   3  -1   51.62    1.67
  -2   3   1   50.61    1.73
  -2   3   1   50.50    1.58
  -2   3   1   56.36    2.13
   2  -3  -1   52.89    1.73
   2   3  -1   52.37    1.74
   2   3  -1   53.81    2.08
   2  -3  -1   53.16    1.64
   2   3  -1   51.06    1.64
   2  -3  -1   51.93    1.76
  -2  -3   1   51.84    1.73
  -2  -3   1   54.37    1.66
   2   3   0 3522.01   14.13
   2   3   0 3657.40   16.82
   2  -3   0 3609.27   14.11
   2  -3   0 3639.92   14.11
  -2   3   0 3623.76   16.72
  -2  -3   0 3630.24   14.00
  -2  -3   0 3710.43   14.18
  -2   3   0 3602.02   13.76
  -2   3   0 3633.47   14.13
   2   3   0 3623.87   13.94
  -2   3  -1 7669.00   20.70
  -2  -3  -1 7569.03   25.08
   2   3   1 7645.07   20.36
   2   3   1 7624.29   22.20
  -2  -3  -1 7642.43   20.42
   2   3   1 7652.74   25.07
   2  -3   1 7632.24   22.08
   2  -3   1 7656.79   20.65
   2   3   2  156.82    3.43
   2  -3   2  171.67    3.38
   2   3   2  158.64    3.38
  -2  -3  -2  156.73    3.88
   2  -3   2  162.06    3.70
   2  -3   2  164.85    3.64
   2   3   2  157.48    3.59
   2   3   2  160.11    3.70
   2   3   2  170.02    3.32
  -2  -3  -3  193.29    4.72
   2   3   3  188.41    4.46
   2   3   3  203.43    3.97
   2   3   4  111.30    4.00
  -2  -3  -4  120.72    4.19
   2   3   5  976.04   13.42
  -2  -3  -5  981.57   13.21
   2   3   6   14.84    1.88
  -2  -3  -6   14.12    1.81
  -2  -3  -7   34.50    3.04
   2  -3   8   46.71    3.76
   2   3   8   45.98    3.69
   2   3   8   44.93    3.70
   2   3   8   42.47    3.77
  -2  -3  -8   45.26    3.67
   2  -3   8   44.50    3.77
   2  -3   9    3.55    1.16
   2   3   9    3.36    1.15
   2   3   9    3.82    1.39
   2   3  10    5.04    1.33
   2  -3  10    4.78    1.38
   2   3  10    6.18    1.66
   2  -3  11    2.56    0.93
   2   3  11    2.06    1.04
   2   3  11    3.14    1.06
   2   3  11    1.95    0.93
   2  -3  11    3.43    1.06
   2  -3  12    3.93    0.86
   2  -3  12    4.73    0.95
   2   3  12    6.00    1.06
   2   3  12    4.12    0.90
  -2   4  13   20.93    1.70
  -2  -4  13   19.00    1.61
   2   4 -13   18.35    1.66
   2   4 -13   17.33    1.60
   2  -4 -13   18.41    1.63
   2   4 -12    1.70    0.77
   2   4 -12    1.84    0.77
   2  -4 -12    1.28    0.68
   2   4 -11    0.64    0.77
   2   4 -11    1.23    0.89
   2  -4 -11    2.08    0.97
  -2   4  10    7.25    1.47
   2   4 -10    7.08    1.67
   2  -4 -10    6.79    1.46
   2   4 -10    6.22    1.42
   2   4  -9    6.94    1.63
   2  -4  -9    7.56    1.71
  -2   4   9    7.56    1.68
  -2   4   8   28.73    2.93
   2   4  -8   26.04    2.72
   2  -4  -8   30.22    3.07
   2  -4  -7  275.20    8.37
   2   4  -7  262.52    8.01
   2  -4  -6   10.43    1.60
   2   4  -6    9.47    1.55
   2   4  -5  306.16    7.25
   2  -4  -5  315.67    7.22
   2   4  -4  845.37   10.72
   2  -4  -4  866.56   10.50
  -2   4   4  853.55   10.65
   2   4  -3    2.62    0.63
   2   4  -3    3.01    0.59
   2  -4  -3    3.03    0.60
  -2   4   3    2.58    0.66
   2   4  -3    2.51    0.52
   2  -4  -3    3.09    0.58
   2  -4  -2  126.22    3.58
   2  -4  -2  135.36    2.63
  -2   4   2  139.66    3.71
   2   4  -2  122.63    2.90
   2   4  -2  127.22    3.57
   2   4  -2  123.35    2.79
   2  -4  -2  130.01    2.92
   2  -4  -2  131.80    2.97
   2   4  -2  122.03    1.84
   2   4  -2  128.31    2.94
   2   4  -2  128.45    2.60
  -2   4   1   15.59    0.96
   2   4  -1   17.03    1.28
   2  -4  -1   16.27    0.91
   2   4  -1   15.52    0.90
   2  -4  -1   16.77    0.99
   2   4  -1   15.36    0.92
   2   4  -1   16.33    0.99
  -2   4   1   16.32    0.90
   2  -4  -1   17.03    1.02
   2  -4  -1   16.74    1.28
  -2  -4   1   16.83    0.92
  -2  -4   1   17.27    0.99
  -2   4   1   18.90    1.35
   2   4   0 1279.74    8.41
  -2   4   0 1290.76    8.13
   2   4   0 1315.59    8.24
  -2  -4   0 1319.81    8.23
   2   4   0 1302.14   10.84
   2  -4   0 1295.97    8.31
  -2   4   0 1308.42    8.32
   2  -4   0 1295.16    8.36
  -2  -4   0 1335.32    8.38
  -2   4   0 1336.40   10.86
  -2   4  -1  782.91    8.65
  -2   4  -1  778.15    6.54
   2  -4   1  785.24    6.58
   2   4   1  771.01    6.43
  -2   4  -1  771.87    6.95
  -2  -4  -1  787.40    6.44
  -2  -4  -1  782.30    8.89
   2   4   1  754.14    8.49
  -2  -4  -1  781.48    4.75
   2  -4   1  760.36    7.05
   2   4   1  751.68    7.11
  -2  -4  -1  797.75    7.17
   2   4   1  772.35    7.14
   2  -4   1  769.18    7.10
   2  -4   2  253.70    4.69
   2  -4   2  250.50    4.59
   2   4   2  245.54    4.54
   2   4   2  236.01    4.37
  -2  -4  -2  247.17    5.28
   2   4   2  253.93    4.65
   2   4   2  248.61    4.66
   2   4   3  401.61    6.72
   2  -4   3  434.96    6.87
   2   4   3  429.75    6.87
  -2  -4  -3  404.47    7.26
   2   4   3  409.69    5.78
   2   4   4  822.59   10.97
  -2  -4  -4  805.79   11.25
   2   4   5  495.04    9.64
  -2  -4  -5  501.98    9.79
   2   4   6  152.60    5.97
  -2  -4  -6  136.68    5.57
  -2  -4  -7   27.71    2.78
   2  -4   8    8.59    1.66
   2   4   8    7.63    1.68
   2  -4   8    5.05    1.21
   2   4   8    8.69    1.68
   2   4   8    5.26    1.36
  -2  -4  -8    7.28    1.55
   2   4   8    7.27    1.46
   2  -4   9    1.16    0.80
   2   4   9   -0.33    0.64
   2   4   9    0.98    0.92
   2   4   9    0.05    0.65
   2   4  10    5.07    1.38
   2  -4  10    4.24    1.27
   2   4  10    3.66    1.37
   2  -4  10    3.62    1.27
   2   4  10    2.66    1.07
   2   4  11   79.82    4.67
   2  -4  11   70.38    3.94
   2   4  11   70.32    3.93
   2   4  11   75.23    4.10
   2  -4  11   73.37    4.01
   2   4  12    1.56    0.63
   2  -4  12    1.62    0.58
   2  -4  12    2.04    0.63
   2   4  12    1.53    0.59
  -2   4 -12    2.58    0.76
   2   5 -13    5.14    0.84
  -2   5  13    4.88    0.82
   2   5 -13    7.03    1.06
   2  -5 -13    4.37    0.76
   2   5 -12   28.88    2.42
   2   5 -12   32.99    2.76
   2  -5 -12   28.52    2.38
  -2   5  11   12.51    1.93
   2   5 -11   20.67    2.54
   2  -5 -11   17.88    2.16
   2   5 -11   16.48    2.13
   2   5 -10    3.23    1.14
   2   5 -10    5.02    1.33
   2  -5 -10    6.76    1.53
  -2   5  10    4.74    1.25
   2   5  -9   51.81    4.03
   2   5  -9   53.88    4.17
  -2   5   9   54.20    4.23
   2  -5  -9   55.22    4.32
   2  -5  -9   60.65    4.06
  -2   5   8  110.03    5.77
   2   5  -8  100.38    5.35
   2  -5  -8  109.66    5.78
   2   5  -7   79.37    4.46
   2  -5  -7   81.26    4.63
   2  -5  -6  575.17   11.13
   2   5  -6  560.48   10.98
   2   5  -5   12.43    1.66
   2  -5  -5   12.44    1.60
  -2   5   5   15.74    1.82
   2   5  -4  379.50    7.48
  -2   5   4  389.32    7.61
   2  -5  -4  395.87    7.39
   2   5  -3   26.19    1.67
   2  -5  -3   27.27    1.53
   2  -5  -3   26.06    1.49
   2   5  -3   24.56    1.41
   2   5  -3   27.53    1.55
   2   5  -3   27.72    1.92
   2  -5  -3   26.86    1.71
  -2   5   3   28.14    1.96
   2   5  -2   55.65    1.87
   2  -5  -2   55.00    1.94
   2   5  -2   56.00    2.54
   2   5  -2   55.55    2.05
   2  -5  -2   54.40    2.05
   2  -5  -2   54.14    1.90
   2   5  -2   56.10    1.95
  -2   5   1  178.83    4.35
   2   5  -1  165.98    4.17
   2  -5  -1  161.99    3.06
   2   5  -1  164.26    3.03
   2  -5  -1  170.84    2.82
   2   5  -1  161.25    2.79
  -2   5   1  167.81    2.76
  -2   5   1  164.05    3.01
  -2  -5   1  176.52    2.84
  -2  -5   1  166.29    3.00
   2   5  -1  155.61    2.68
   2   5   0   38.06    1.36
  -2   5   0   38.69    1.39
  -2   5   0   40.15    2.03
  -2  -5   0   42.82    1.49
   2   5   0   37.36    1.42
   2   5   0   39.26    2.02
  -2   5   0   38.74    1.37
  -2  -5   0   37.64    1.35
   2  -5   0   38.43    1.39
   2  -5   0   38.92    1.43
   2  -5   1    4.23    0.56
  -2   5  -1    5.78    0.63
  -2  -5  -1    5.22    0.62
  -2  -5  -1    5.60    0.88
   2   5   1    4.49    0.79
   2  -5   1    6.28    0.65
   2   5   1    4.88    0.61
   2  -5   1    5.27    0.56
   2   5   1    5.12    0.54
  -2  -5  -2  135.53    4.22
   2   5   2  133.45    3.42
   2  -5   2  138.69    3.46
   2   5   2  135.33    3.45
   2  -5   2  129.94    3.39
   2   5   3   16.66    1.41
   2  -5   3   18.21    1.48
   2   5   3   20.86    1.64
  -2  -5  -3   16.69    1.69
   2  -5   4  307.22    6.55
   2   5   4  298.72    6.47
   2   5   4  289.54    6.70
  -2  -5  -4  283.19    7.05
   2   5   5   52.50    3.20
  -2  -5  -5   51.29    3.31
   2   5   6   62.24    3.86
  -2  -5  -6   59.52    3.82
   2   5   7    4.85    1.19
   2  -5   7    3.75    1.08
  -2  -5  -7    3.76    1.23
   2   5   7    2.44    0.97
   2   5   8    0.81    0.69
   2   5   8    3.06    1.05
   2  -5   8    0.20    0.62
   2   5   8    1.12    0.62
   2   5   8    2.00    1.30
  -2  -5  -8    1.69    0.82
   2  -5   8    1.27    0.77
   2  -5   9    0.51    0.87
   2   5   9    0.28    0.73
   2   5   9    1.13    0.79
   2   5   9    1.40    0.92
   2   5  10   56.01    3.80
   2   5  10   58.17    4.39
   2  -5  10   52.40    3.66
   2  -5  10   54.04    3.77
   2   5  10   51.53    3.65
   2  -5  11    1.12    0.62
   2   5  11    0.42    0.57
   2   5  11    1.64    0.87
   2   5  11    0.83    0.80
   2  -5  11    1.27    0.66
  -2   5 -12   46.84    2.66
   2  -5  12   33.21    2.00
   2   5  12   37.74    2.13
   2  -5  12   36.39    2.05
   2   5  12   43.43    2.33
   2   6 -13   27.87    1.93
   2   6 -12   -0.16    0.75
   2   6 -12   -0.06    0.48
   2   6 -11    5.97    1.27
   2   6 -11    7.36    1.67
   2  -6 -11    6.74    1.33
  -2   6  11    5.88    1.34
  -2  -6  11    5.63    1.14
   2  -6 -10   47.81    3.54
   2   6 -10   45.12    3.85
  -2  -6  10   44.38    3.32
   2   6 -10   41.43    3.38
   2  -6  -9   19.57    2.62
   2   6  -9   19.13    2.54
  -2   6   9   22.52    2.81
  -2   6   9   15.12    2.15
   2   6  -9   18.86    2.53
   2   6  -8   79.47    4.80
   2   6  -8   80.19    4.83
  -2   6   8   84.30    5.18
   2  -6  -8   84.60    5.11
  -2   6   8   74.52    4.48
   2   6  -7  235.05    7.78
   2  -6  -7  236.75    7.89
   2   6  -6   35.73    2.85
   2  -6  -6   39.83    3.00
  -2   6   5  523.59   10.17
   2   6  -5  526.72   10.00
   2  -6  -5  533.80    9.83
   2  -6  -4   55.05    2.42
   2   6  -4   51.58    2.91
  -2   6   4   51.24    2.98
   2   6  -4   56.03    2.43
   2  -6  -4   54.41    2.84
  -2   6   3   68.95    3.21
   2   6  -3   70.36    3.19
   2  -6  -3   70.50    2.86
   2   6  -2   54.89    2.68
   2   6  -2   53.99    2.12
   2  -6  -2   50.62    2.11
  -2  -6   1  173.97    2.99
   2   6  -1  169.13    4.43
   2   6   0   82.55    3.06
  -2  -6   0   82.61    1.90
  -2   6   0   82.96    1.98
   2   6   1   62.36    2.76
  -2  -6  -1   64.26    2.94
  -2  -6  -2  469.03    8.45
  -2  -6  -3   27.03    2.22
   2   6   3   28.95    1.82
   2  -6   4   96.49    3.66
   2   6   4   93.05    3.62
   2   6   4   89.35    3.85
  -2  -6  -4   90.44    4.23
   2   6   5  188.26    5.68
   2   6   5  190.54    6.16
  -2  -6  -5  185.82    6.54
   2  -6   5  201.10    5.90
   2  -6   6   68.15    3.81
   2   6   6   71.15    4.15
  -2  -6  -6   73.14    4.41
   2   6   6   67.93    3.74
   2   6   7   15.53    2.20
  -2  -6  -7   18.03    2.39
   2   6   7   15.87    2.17
   2   6   7   16.02    2.04
   2   6   8   23.46    2.82
   2   6   8   21.55    2.41
   2   6   8   25.19    3.01
  -2  -6  -8   25.62    2.93
   2   6   9   22.63    2.51
   2   6   9   23.70    2.53
   2   6   9   24.78    3.01
   2  -6   9   24.31    2.61
   2   6   9   19.70    2.59
   2   6  10    2.89    1.26
   2   6  10    0.29    0.60
   2  -6  10    2.41    0.91
   2   6  10    2.54    0.95
   2   6  11   45.73    3.37
   2   6  11   41.37    2.71
  -2   6 -12    6.11    0.98
  -2   7  12   22.93    2.05
   2   7 -12   23.27    2.26
  -2   7  11    0.08    0.61
   2   7 -11    1.47    0.91
  -2  -7  11    1.73    0.69
  -2  -7  10   13.57    1.88
   2   7 -10   11.33    1.96
  -2   7   9    6.01    1.41
   2   7  -9    5.34    1.51
   2  -7  -9    4.79    1.43
   2   7  -9    4.07    1.17
  -2   7   9    5.56    1.44
   2   7  -8   25.60    2.77
  -2   7   8   17.29    2.30
   2   7  -8   21.19    2.62
   2  -7  -8   22.14    2.67
   2   7  -7   49.99    3.69
   2  -7  -7   50.93    3.71
   2  -7  -6    4.17    1.10
   2   7  -6    2.98    1.05
   2  -7  -5  110.34    4.56
  -2   7   5  117.90    5.12
   2   7  -5  105.98    4.60
   2  -7  -4   20.55    1.85
   2   7  -4   17.78    1.85
  -2   7   4   18.41    1.99
   2   7  -3  647.92   10.16
  -2   7   3  653.19   10.42
   2   7  -2  674.88    9.84
   2   7  -1  135.82    4.22
   2   7   0   85.85    3.31
   2   7   1  300.83    6.39
  -2  -7  -1  307.26    6.84
  -2  -7  -2  112.99    4.42
  -2  -7  -3  415.66    9.04
  -2  -7  -4   32.62    2.76
  -2  -7  -5  182.70    6.81
  -2  -7  -6  141.40    6.39
  -2  -7  -7    4.98    1.30
   2   7   7    3.02    1.08
  -2  -7  -8    7.12    1.61
   2   7   8    4.32    1.34
   2   7   9   20.74    2.70
   2   7   9   23.28    2.88
   2   7  10   12.45    2.03
  -2   7 -11    3.91    0.96
   2   7  11    3.38    1.05
  -2   8  12   20.43    1.86
   2   8 -12   23.10    2.13
  -2   8  11    0.04    0.50
   2   8 -11    0.62    0.74
  -2  -8  11    0.42    0.54
   2   8 -10   14.51    2.31
  -2  -8  10   16.26    2.05
  -2  -8   9    1.54    0.80
   2   8  -9    2.34    1.19
  -2   8   9    2.83    1.08
  -2   8   8    2.89    1.07
   2   8  -8    3.34    1.03
   2   8  -8    0.19    0.70
   2  -8  -8    3.49    1.09
   2  -8  -7    6.22    1.41
   2   8  -7    8.30    1.51
   2   8  -6  103.03    5.09
   2  -8  -6   98.96    4.76
   2   8  -5    0.13    0.54
  -2   8   5   -0.02    0.85
   2  -8  -5   -0.11    0.51
  -2   8   4  129.33    5.21
   2   8  -4  128.79    5.05
   2  -8  -4  117.93    4.35
   2   8  -3 1161.76   14.37
  -2   8   3 1138.52   14.61
   2   8  -2   -0.28    0.64
   2   8  -1  866.85   11.27
   2   8   0    1.12    0.57
  -2  -8  -1   58.61    3.20
   2   8   1   55.15    2.94
  -2  -8  -2  243.68    6.92
  -2  -8  -3    0.87    0.75
  -2  -8  -4  127.12    5.61
  -2  -8  -5   88.97    5.03
  -2  -8  -6   -0.32    0.71
   2   8   7   59.72    4.34
   2   8   7   55.52    4.11
  -2  -8  -7   69.66    4.89
   2   8   8    5.34    1.47
   2   8   9    1.88    1.11
   2   8   9    3.31    1.13
  -2   8 -10   16.11    2.00
   2   8  10   15.62    2.14
  -2   8 -11    2.33    0.71
   2   8  11    2.10    0.83
  -2   9  12    0.24    0.39
   2   9 -12    0.96    0.57
   2   9 -11   46.31    3.38
  -2   9  11   46.36    3.27
  -2  -9  11   43.09    2.87
   2   9 -10   24.54    2.82
  -2  -9  10   20.81    2.30
   2   9  -9   28.80    3.10
  -2   9   9   30.31    3.06
  -2  -9   9   30.54    2.90
  -2  -9   8    0.94    0.74
   2   9  -8   -0.59    0.83
   2  -9  -8   -0.78    0.71
  -2   9   8    0.17    0.80
   2   9  -7    1.49    1.03
   2  -9  -7    0.47    0.63
  -2   9   7    1.39    0.86
   2   9  -7    1.49    0.76
   2  -9  -7    1.92    0.84
  -2  -9   7    2.03    0.89
   2   9  -6   10.04    1.73
   2  -9  -6   10.44    1.65
   2   9  -5   95.61    4.74
   2  -9  -5   82.95    4.08
  -2   9   5   97.55    5.06
   2   9  -4  143.59    5.55
  -2   9   4  147.31    5.84
   2   9  -3  447.21    9.30
  -2   9   3  429.15    9.50
   2   9  -2  786.87   11.73
   2   9  -1    0.19    0.53
   2   9   0  255.38    6.31
   2   9   1    0.43    0.60
  -2  -9  -1    0.33    0.66
  -2  -9  -2  142.01    5.58
  -2  -9  -3   20.31    2.28
  -2  -9  -4   35.04    3.15
  -2  -9  -5    9.87    1.85
   2   9   6   74.65    4.59
   2   9   6   71.95    4.65
  -2  -9  -6   79.51    5.21
   2   9   7  120.72    6.04
   2   9   7  128.70    6.37
  -2  -9  -7  135.28    6.91
  -2   9  -8   15.52    2.10
   2   9   8   14.82    2.25
  -2   9  -9   32.67    2.90
   2   9   9   28.16    2.96
   2   9   9   28.98    2.97
  -2   9 -10   10.77    1.54
   2   9  10    9.99    1.63
   2   9  10   11.08    1.72
  -2   9 -11    0.22    0.44
   2   9  11    0.99    0.58
   2  10 -12    8.17    1.12
  -2  10  11    4.75    1.13
  -2 -10  11    5.26    1.05
   2  10 -11    4.65    1.14
   2  10 -10   54.82    3.95
  -2 -10  10   61.03    3.76
  -2 -10   9    6.04    1.37
   2  10  -9    5.94    1.59
  -2  10   9    6.47    1.52
  -2 -10   8  104.90    5.45
   2  10  -8  109.79    6.12
  -2  10   8  113.01    6.02
   2 -10  -7    4.01    1.16
   2  10  -7    7.34    1.71
  -2 -10   7    5.33    1.33
  -2  10   7    7.47    1.69
   2  10  -6   48.19    3.88
   2  10  -6   49.39    3.62
   2 -10  -6   44.91    3.25
  -2 -10   6   44.89    3.42
  -2  10   5    7.29    1.58
   2  10  -5    8.91    1.58
   2  10  -4  148.19    5.80
  -2  10   4  149.99    6.19
   2  10  -3   94.36    4.46
  -2  10   3   97.49    4.77
   2  10  -2   97.76    4.37
   2  10  -1   88.23    3.95
  -2 -10   0    8.55    1.45
   2  10   0    8.29    1.29
  -2 -10  -1   43.04    3.10
  -2 -10  -2    8.42    1.53
  -2 -10  -3    2.90    1.08
  -2 -10  -4   13.66    2.09
   2  10   5    7.64    1.54
  -2 -10  -5    5.38    1.40
  -2 -10  -6   45.07    4.01
   2  10   6   40.22    3.56
   2  10   6   36.17    3.24
   2  10   7    1.43    0.89
   2  10   7    0.44    0.93
   2  10   8   48.37    3.92
   2  10   9    2.03    0.96
  -2  10  -9    2.71    0.94
   2  10   9    2.19    0.96
   2  10  10   17.95    2.00
   2  10  10   19.88    2.12
  -2  10 -10   15.82    1.70
   2  10  11    1.29    0.52
   2  11 -11   43.89    2.90
  -2  11  11   42.86    2.76
   2  11 -10   10.23    1.77
  -2 -11  10    9.75    1.53
  -2  11   9   23.98    2.70
   2  11  -9   22.09    2.66
  -2 -11   9   25.04    2.62
  -2  11   8   15.41    2.31
   2  11  -8   17.48    2.48
  -2 -11   8   15.42    2.16
  -2  11   7   40.13    3.67
   2  11  -7   39.01    3.66
   2 -11  -7   36.76    3.05
  -2 -11   7   41.88    3.51
   2 -11  -6  139.95    5.81
   2  11  -6  142.92    6.75
  -2  11   6  142.39    6.31
  -2 -11   6  144.94    6.27
   2  11  -5    0.42    0.67
  -2  11   5   -0.30    0.79
  -2 -11   5    0.73    0.59
  -2  11   4   25.64    2.71
   2  11  -4   28.78    2.64
  -2  11   3   45.63    3.40
   2  11  -3   39.54    3.00
   2  11  -2   12.39    1.66
   2  11  -1    1.18    0.62
  -2 -11   0   89.94    4.65
   2  11   0   88.75    4.24
  -2 -11  -1    6.64    1.34
  -2 -11  -2   26.36    2.73
  -2 -11  -3  115.77    5.75
   2  11   4   88.82    5.02
  -2 -11  -4  104.41    5.70
  -2 -11  -5    9.58    1.89
   2  11   5   13.26    2.06
   2  11   5   11.48    1.82
  -2 -11  -6   49.28    4.19
   2  11   6   41.38    3.47
   2  11   6   40.96    3.57
   2  11   7   73.40    4.62
   2  11   7   80.75    4.99
   2  11   8    8.12    1.66
   2  11   9   31.65    2.82
   2  11   9   31.28    2.82
   2  11  10    6.95    1.20
  -2  12  11   -1.31    0.51
   2  12 -11   -0.18    0.42
  -2 -12  10   20.11    2.02
   2  12 -10   17.12    1.99
  -2  12   9    2.14    0.97
  -2 -12   9    3.85    1.13
   2  12  -9    3.56    1.19
   2  12  -8   57.46    4.28
  -2 -12   8   56.35    4.01
  -2  12   8   55.04    4.13
  -2  12   7   12.97    2.22
   2  12  -7   11.86    2.10
  -2 -12   7    9.30    1.79
  -2  12   7   14.22    2.02
   2 -12  -6    1.22    0.74
  -2 -12   6   -0.12    0.85
   2  12  -6    2.86    1.17
  -2  12   6    0.74    0.68
  -2  12   5   15.00    2.13
   2  12  -5   17.85    2.43
  -2 -12   5   15.70    2.14
  -2  12   5   16.36    2.36
   2 -12  -5   16.81    2.05
   2  12  -4   93.53    5.16
  -2 -12   4   95.44    4.81
  -2  12   4   91.35    4.91
  -2  12   4  107.41    5.59
   2 -12  -4  100.77    4.75
  -2  12   3  161.16    6.58
   2  12  -3  148.43    5.86
   2  12  -2    7.48    1.34
   2  12  -1  183.58    6.31
  -2 -12   1  195.01    7.18
  -2 -12   0  143.15    6.13
  -2 -12  -1   39.40    3.28
  -2 -12  -2  188.09    7.32
  -2 -12  -3   10.06    1.83
   2  12   3    9.01    1.72
   2  12   4    7.49    1.46
  -2 -12  -4    5.14    1.42
   2  12   5   14.79    2.12
   2  12   5   12.80    2.05
  -2 -12  -5   16.47    2.47
   2  12   6    0.64    0.77
   2  12   6    0.31    0.75
   2  12   7   12.22    1.89
   2  12   7   15.68    2.20
   2  12   8    3.09    1.16
   2  12   9    8.27    1.42
   2  12   9    8.69    1.47
   2  12  10    5.80    0.99
   2  13 -10   12.04    1.54
  -2  13   9   -0.18    0.62
   2  13  -9    0.52    0.66
  -2 -13   9   -0.06    0.59
  -2  13   8   47.31    3.71
  -2 -13   8   51.70    3.78
   2  13  -8   50.55    3.86
  -2  13   7    0.04    0.85
  -2  13   7   -1.98    0.90
   2  13  -7   -0.88    0.85
  -2 -13   7   -0.12    0.67
  -2 -13   6   -0.29    0.65
   2 -13  -6   -0.30    0.54
   2  13  -6   -0.12    0.69
  -2  13   6    0.34    0.75
   2  13  -5  103.12    5.68
  -2  13   5  114.96    5.73
  -2  13   5  114.04    6.06
  -2 -13   5  111.24    5.51
   2 -13  -5  112.79    5.14
  -2  13   4   -0.09    0.65
  -2  13   4    1.72    1.03
   2  13  -4   -1.25    0.78
   2 -13  -4   -1.03    0.68
  -2 -13   4    0.71    0.65
  -2  13   3   84.52    4.77
  -2 -13   3   87.54    4.59
  -2  13   3   92.86    5.21
   2  13  -3   83.82    4.86
   2  13  -2  160.33    6.50
  -2  13   2  169.09    6.71
   2 -13  -2  175.15    6.85
  -2  13   1    1.71    0.90
  -2 -13   1    1.33    0.99
   2  13  -1    0.88    0.71
  -2 -13   0   51.85    3.92
  -2 -13  -1   81.92    4.91
  -2 -13  -2   18.59    2.44
   2  13   2   14.38    2.05
  -2 -13  -3  283.18    9.42
   2  13   3  266.14    8.95
  -2 -13  -4   34.12    3.41
   2  13   4   29.22    3.03
   2  13   5   65.12    4.31
   2  13   5   71.94    4.73
   2  13   6   25.27    2.70
   2  13   6   23.21    2.72
   2  13   7    6.64    1.51
   2  13   8    5.07    1.26
   2  13   9    0.54    0.57
   2  13   9    1.21    0.58
   2  14 -10    3.87    0.78
  -2  14   9   24.18    2.24
   2  14  -9   25.21    2.30
  -2  14   8    0.51    0.66
   2  14  -8   -0.76    0.74
  -2  14   7   56.38    4.11
  -2  14   7   58.43    3.79
   2  14  -7   57.17    4.11
  -2 -14   7   57.73    3.94
   2  14  -6   60.52    4.31
   2 -14  -6   55.45    3.49
  -2 -14   6   58.21    4.06
  -2  14   6   59.85    4.08
   2  14  -5   93.27    5.36
  -2  14   5   85.19    4.95
  -2 -14   5   89.99    4.96
   2 -14  -5   92.38    4.56
   2  14  -4    9.92    1.87
  -2  14   4    8.93    1.74
  -2  14   4    8.56    1.66
  -2  14   3   -0.29    0.56
  -2  14   3   -0.43    0.71
   2  14  -3   -0.57    0.59
  -2 -14   2   54.91    4.21
  -2  14   2   52.29    3.89
  -2  14   2   59.96    4.26
   2 -14  -2   60.39    4.10
  -2  14   1   44.18    3.64
   2 -14  -1   44.56    3.66
  -2 -14   1   41.26    3.63
  -2 -14   0   13.13    2.09
  -2 -14  -1    7.93    1.76
   2  14   1    8.11    1.65
   2  14   2  291.84    9.38
  -2 -14  -2  290.49    9.62
  -2 -14  -3    0.19    0.51
   2  14   3    0.72    0.81
   2  14   4   91.95    5.37
   2  14   5    7.24    1.64
   2  14   6   29.41    2.99
   2  14   6   32.47    2.91
   2  14   7    5.07    1.27
   2  14   8    2.85    0.91
   2  14   8    2.71    0.90
   2  14   9    0.62    0.51
  -2  15   9    3.26    0.85
   2  15  -9    2.75    0.78
   2  15  -8   32.65    2.61
  -2  15   8   36.06    2.79
  -2  15   7   -0.11    0.67
  -2  15   7   -2.67    0.92
   2  15  -7   -1.14    0.74
   2  15  -6   21.14    2.47
  -2  15   6   19.61    2.30
   2  15  -5   15.08    2.13
  -2  15   5   13.69    2.04
  -2  15   4   18.20    2.37
   2  15  -4   20.09    2.50
  -2  15   3    0.39    0.83
   2 -15  -2   23.32    2.59
  -2  15   2   24.52    2.77
  -2  15   1    2.12    0.95
   2 -15  -1    3.24    1.14
  -2 -15   1    3.97    1.19
  -2 -15   0    2.42    1.09
  -2  15   0    2.24    1.05
   2  15   1   32.66    3.12
   2  15   2   20.44    2.61
   2  15   3   52.80    4.09
   2  15   4   18.79    2.47
   2  15   5    1.70    1.01
   2  15   6   10.11    1.76
   2  15   7    0.83    0.60
   2  15   8    1.32    0.64
   2  15   8    0.72    0.48
  -2  16   8    1.55    0.68
   2  16  -8   -0.04    0.31
  -2  16   7   13.61    1.65
  -2  16   7   14.08    1.85
   2  16  -7   13.96    1.69
   2  16  -6   -0.12    0.48
  -2  16   6   -0.96    0.70
   2  16  -5   -1.27    0.68
  -2  16   5    0.10    0.67
  -2  16   4    5.14    1.38
  -2  16   3    3.70    1.18
   2 -16  -2   22.07    2.46
  -2  16   2   25.07    2.76
   2 -16  -1    3.29    1.12
  -2  16   1    7.77    1.68
   2 -16   0    3.38    1.10
  -2  16   0    1.21    0.92
  -2  16  -1    1.19    0.95
   2  16   1    1.68    0.81
  -2  16  -2    1.61    0.89
   2  16   2    0.90    0.84
   2  16   3   12.79    2.01
   2  16   4    0.61    0.66
   2  16   5   14.59    2.01
   2  16   6    0.84    0.65
   2  16   7    3.29    0.89
   2  16   8   18.48    1.54
  -2  17   8   -0.19    0.35
  -2  17   7    6.53    1.17
  -2  17   7    4.70    0.90
  -2  17   6    1.53    0.71
  -2  17   6    1.76    0.75
  -2  17   5    3.71    1.02
  -2  17   4    4.09    1.17
  -2  17   3    2.41    1.02
  -2  17   2    8.25    1.67
  -2  17   1    1.26    0.85
   2 -17  -1    1.74    0.77
  -2  17   0   39.17    3.43
   2 -17   0   37.28    3.28
  -2  17  -1    9.29    1.76
   2 -17   1    8.32    1.71
   2  17   1    6.82    1.37
  -2  17  -2    5.22    1.37
   2  17   2    2.83    1.03
  -2  17  -3   19.76    2.28
   2  17   3   23.47    2.52
  -2  17  -4   17.09    2.00
   2  17   4   14.88    1.96
  -2  17  -5   22.75    2.08
   2  17   5   26.22    2.39
  -2  17  -6   11.04    1.26
   2  17   6   11.44    1.48
   2  17   7    4.89    0.85
   2 -17   7    4.77    0.84
  -2  18   7    0.59    0.47
  -2  18   6    7.44    1.21
  -2  18   6    5.90    1.02
  -2  18   5    0.92    0.67
  -2  18   5    1.46    0.71
  -2  18   4   43.47    3.14
  -2  18   3    8.60    1.59
  -2  18   2   -0.20    0.87
   2 -18  -1   53.15    3.46
  -2  18   1   56.57    3.92
   2 -18   0    3.78    1.07
  -2  18   0    5.30    1.31
   2 -18   1   21.73    2.38
  -2  18  -1   23.71    2.48
   2  18   1   21.77    2.23
   2 -18   2    8.62    1.54
  -2  18  -2   10.02    1.62
   2  18   2   10.28    1.57
   2 -18   3    0.68    0.61
   2  18   3    1.26    0.69
  -2  18  -3    0.57    0.60
   2 -18   4   26.74    2.44
   2  18   4   25.06    2.21
  -2  18  -4   26.10    2.17
   2  18   5   11.77    1.42
   2 -18   5   16.20    1.81
  -2  18  -5   14.30    1.42
   2 -18   6   -0.18    0.37
   2  18   6    0.40    0.34
  -2  19   5   17.39    1.71
  -2  19   5   15.03    1.54
  -2  19   4    0.67    0.53
  -2  19   3   15.28    1.86
  -2  19   2   16.55    1.95
  -2  19   1   15.72    1.95
  -2  19   0   67.83    3.84
   2 -19   0   64.17    3.50
  -2  19  -1    1.99    0.80
   2 -19   1    1.71    0.74
  -2  19  -2    4.30    1.03
   2 -19   2    2.25    0.82
   2  19   2    2.20    0.68
  -2  19  -3    5.20    0.98
   2 -19   3    4.38    1.00
   2  19   3    3.52    0.83
  -2  19  -4    5.04    0.87
   2 -19   4    4.58    0.96
   2  19   4    3.86    0.78
   2 -19   5    0.49    0.41
  -2  20   4    3.54    0.76
  -2  20   4    2.41    0.64
  -2  20   3   -1.32    0.63
  -2  20   2    8.70    1.27
  -2  20   1   27.58    2.19
  -2  20   0    4.71    0.96
   2 -20   0    4.60    0.89
  -2  20  -1    9.17    1.23
   2 -20   1    9.68    1.23
  -2  20  -2    0.19    0.35
   2 -20   2   -0.22    0.48
   2 -20   3    1.94    0.60
   3   0 -13    2.15    0.76
   3   0 -12   -0.48    0.81
   3   0 -11   17.00    2.10
   3   0 -10   -0.47    0.62
   3   0  -9   46.88    4.07
   3   0  -9   41.72    3.45
  -3   0   8    0.25    0.57
   3   0  -8    0.00    0.70
  -3   0   7  439.86    9.39
   3   0  -7  418.59   10.09
  -3   0   6   -0.38    0.55
   3   0  -6   -0.11    0.52
  -3   0   5   41.17    2.31
   3   0  -5   35.96    2.46
   3   0  -4   -0.25    0.26
   3   0  -4   -0.11    0.48
   3   0  -4    0.13    0.46
   3   0  -3  103.81    3.04
   3   0  -3  108.93    2.99
   3   0  -3  117.71    3.12
   3   0  -3  109.01    3.43
   3   0  -3  103.70    3.26
  -3   0   3  111.92    3.34
   3   0  -2   -0.36    0.33
   3   0  -2    0.49    0.29
   3   0  -2    0.20    0.28
  -3   0   2    0.27    0.25
  -3   0   2    0.07    0.24
   3   0  -2    0.37    0.36
   3   0  -2    0.07    0.36
   3   0  -2    0.13    0.31
   3   0  -1 1201.36   10.39
  -3   0   1 1198.49   10.15
   3   0  -1 1199.57    9.18
   3   0  -1 1240.23   10.19
   3   0  -1 1225.56   10.40
  -3   0   1 1182.80    8.58
  -3   0   0    0.14    0.22
   3   0   0   -0.07    0.33
   3   0   0   -0.10    0.25
  -3   0   0    0.00    0.28
  -3   0   0    0.09    0.25
   3   0   0   -0.05    0.34
   3   0   1  272.67    4.84
  -3   0  -1  280.55    4.95
   3   0   1  263.35    4.99
  -3   0  -1  265.83    4.99
   3   0   2    0.20    0.41
   3   0   2    0.38    0.40
   3   0   3   22.66    1.72
   3   0   4   -0.05    0.47
   3   0   5   -0.09    0.59
   3   0   6    0.13    0.77
   3   0   7   70.21    4.80
   3   0   8    0.03    0.73
   3   0   8   -0.54    0.80
   3   0   8   -1.29    0.90
   3   0   9    3.27    1.18
   3   0   9    4.60    1.45
   3   0   9    5.28    1.44
   3   0  10    0.38    0.85
   3   0  10   -0.35    0.97
   3   0  11   -0.29    0.52
   3   0  11   -0.66    0.60
   3   0  12    0.00    0.33
   3   0  12    0.05    0.34
   3  -1 -13    2.63    0.80
   3   1 -13    1.08    0.57
   3   1 -12    0.90    0.61
   3  -1 -12    0.24    0.70
   3  -1 -11   20.97    2.38
   3   1 -11   16.95    2.16
   3  -1 -10    0.74    0.84
   3   1 -10    0.83    0.77
  -3   1   9  402.97   10.71
   3   1  -9  396.35   11.49
   3  -1  -9  402.58   11.72
   3  -1  -9  381.80   10.35
   3   1  -9  385.36   10.43
  -3   1   8  183.86    6.79
   3   1  -8  192.92    7.50
   3  -1  -8  180.10    7.30
  -3  -1   7  120.98    4.85
  -3   1   7  118.82    5.04
   3   1  -7  113.07    5.30
   3  -1  -7  121.06    5.46
  -3  -1   6  224.01    5.88
  -3   1   6  230.26    6.37
  -3  -1   5    0.12    0.37
   3   1  -5   -0.23    0.58
   3  -1  -4    7.09    1.03
   3  -1  -4   10.20    1.23
   3   1  -4    8.62    0.90
   3   1  -4    8.57    1.16
   3   1  -4    6.75    1.02
   3   1  -4    9.16    1.09
  -3   1   3  239.71    4.98
   3   1  -3  229.50    4.23
   3  -1  -3  242.72    4.95
  -3   1   3  239.53    4.42
   3   1  -3  246.65    4.69
   3   1  -3  230.17    4.86
   3  -1  -3  249.46    4.47
   3   1  -3  247.10    4.47
   3   1  -3  238.68    5.19
   3  -1  -3  241.90    4.98
   3  -1  -3  225.57    4.85
  -3  -1   3  240.59    4.68
   3   1  -2  273.99    3.99
   3  -1  -2  266.54    4.76
   3   1  -2  270.06    5.00
  -3   1   2  267.26    4.10
   3  -1  -2  272.81    5.02
   3  -1  -2  275.00    5.00
   3   1  -2  267.15    4.93
  -3  -1   2  293.71    4.87
   3  -1  -2  287.35    4.76
   3   1  -2  284.79    4.76
   3   1  -2  260.99    4.98
   3  -1  -2  273.09    4.58
   3   1  -2  275.98    5.06
  -3   1   2  291.09    4.82
  -3   1   2  280.66    4.71
  -3  -1   2  283.16    4.53
  -3  -1   1    0.82    0.24
  -3   1   1    0.42    0.27
  -3  -1   1    1.19    0.42
   3  -1  -1    1.12    0.40
   3   1  -1    0.63    0.38
  -3   1   1    0.81    0.33
  -3   1   1   -0.07    0.30
  -3  -1   1    0.88    0.26
   3   1  -1    0.85    0.36
   3  -1  -1    0.15    0.31
   3   1  -1    0.94    0.44
   3   1  -1    1.11    0.45
  -3  -1   0  272.99    3.81
  -3   1   0  274.31    4.69
  -3  -1   0  274.43    4.89
   3   1   0  266.53    4.57
  -3   1   0  285.82    4.96
   3  -1   0  279.72    4.94
   3   1   0  268.70    4.83
  -3   1   0  278.88    4.99
  -3  -1   0  288.78    5.03
   3  -1   0  276.86    4.92
   3   1   0  270.51    4.88
   3   1   0  259.45    5.03
   3   1   1  120.43    3.09
  -3   1  -1  130.86    3.40
  -3  -1  -1  129.83    3.36
   3  -1   1  124.11    3.27
  -3   1  -1  125.34    3.44
  -3  -1  -1  122.57    3.40
   3  -1   1  123.97    3.44
   3   1   1  119.16    3.38
   3   1   1  122.77    3.23
  -3  -1  -1  120.90    2.82
   3  -1   2  111.07    3.24
   3   1   2  108.71    3.19
  -3  -1  -2   97.85    2.85
   3  -1   2   87.57    3.02
   3   1   2   92.72    3.11
   3  -1   3    5.60    0.96
   3   1   3    4.31    0.87
  -3  -1  -3    5.73    0.83
   3  -1   4    0.25    0.51
   3   1   4    0.44    0.61
   3   1   5   17.30    2.01
   3  -1   5   14.79    1.90
   3  -1   6  121.97    5.88
   3   1   6  122.67    5.87
   3   1   7    1.13    1.00
   3  -1   7   -0.62    0.82
   3  -1   7    1.42    0.84
   3  -1   8   39.44    3.70
   3  -1   8   45.92    3.95
   3  -1   8   41.60    3.78
   3   1   8   43.90    3.87
   3  -1   8   37.29    3.63
   3   1   8   42.87    3.81
   3   1   8   46.84    3.98
   3   1   8   39.39    3.61
   3   1   9    0.17    0.80
   3   1   9   -0.90    0.92
   3  -1   9    0.15    0.83
   3   1   9   -0.42    0.85
   3  -1   9   -0.94    0.80
   3  -1  10    0.02    0.64
   3   1  10   -0.19    0.72
   3  -1  10    0.07    0.63
   3   1  10    0.14    0.77
   3   1  11    4.42    1.07
   3  -1  11    4.48    1.05
   3   1  11    5.67    1.19
   3  -1  11    6.25    1.25
   3   1  12    3.02    0.74
   3  -1  12    2.52    0.65
   3  -1  12    1.57    0.48
   3   1  12    2.09    0.60
   3  -2 -13   41.50    2.59
   3   2 -13   41.00    2.59
   3   2 -12   11.39    1.68
   3  -2 -12   14.27    1.89
   3  -2 -11    8.98    1.64
   3   2 -11    5.86    1.40
   3   2 -10   70.78    4.50
   3  -2 -10   66.70    4.34
   3  -2  -9    1.34    1.01
   3   2  -9    1.49    0.88
  -3   2   9    0.00    0.91
   3  -2  -9    2.06    1.07
   3   2  -9    0.45    0.79
  -3   2   8  679.84   13.21
   3   2  -8  651.11   13.79
  -3   2   7   40.95    3.04
   3   2  -7   38.45    3.12
   3   2  -6  239.64    7.02
   3   2  -5  283.18    6.98
   3  -2  -4   18.29    1.56
   3   2  -4   18.78    1.57
   3   2  -4   20.59    1.45
   3   2  -4   19.30    1.73
  -3   2   4   19.49    1.56
  -3   2   3   22.82    1.59
   3   2  -3   19.52    1.15
   3   2  -3   21.37    1.49
   3  -2  -3   22.79    1.39
   3   2  -3   21.48    1.39
  -3   2   3   20.86    1.41
   3   2  -3   19.57    1.46
   3  -2  -3   20.39    1.45
   3  -2  -3   20.99    1.50
  -3  -2   3   19.66    1.32
   3   2  -3   20.42    1.61
   3   2  -2   11.29    0.74
   3  -2  -2   11.30    1.11
   3   2  -2   10.16    1.01
  -3   2   2    9.30    0.88
  -3  -2   2   11.14    1.09
   3   2  -2   10.71    1.03
   3  -2  -2   10.11    1.03
   3  -2  -2    9.62    0.92
   3   2  -2    9.83    0.94
   3  -2  -2   10.23    1.01
   3  -2  -2    9.79    0.85
  -3  -2   2    9.92    0.92
  -3   2   2   11.37    1.07
   3   2  -2    9.50    1.03
  -3   2   2   11.85    1.09
   3   2  -2    8.99    1.03
  -3  -2   2   11.41    0.89
  -3  -2   1    0.15    0.18
  -3   2   1    0.56    0.33
  -3   2   1    0.57    0.39
   3  -2  -1    0.12    0.30
   3   2  -1   -0.01    0.36
  -3  -2   1    0.61    0.31
   3   2  -1    1.00    0.42
  -3   2   1    0.60    0.32
  -3  -2   1    0.87    0.40
  -3  -2   1   -0.13    0.14
   3  -2  -1    0.23    0.34
   3   2  -1    0.21    0.28
   3   2  -1    0.33    0.39
  -3   2   0  118.60    3.31
  -3  -2   0  118.22    3.22
   3   2   0  108.36    3.34
  -3  -2   0  118.46    2.09
   3  -2   0  118.18    3.19
   3   2   0  118.61    3.17
  -3   2   0  122.53    3.30
  -3  -2   0  124.50    3.29
   3  -2   0  116.09    3.19
   3   2   0  115.13    3.27
   3   2   0  116.05    3.22
  -3   2   0  120.40    3.21
   3   2   1   73.42    2.61
  -3   2  -1   74.58    2.54
  -3  -2  -1   81.42    2.63
  -3   2  -1   80.07    2.88
   3  -2   1   74.73    2.53
   3   2   1   76.56    2.53
  -3  -2  -1   78.20    2.76
  -3  -2  -1   73.94    2.48
  -3   2  -1   81.10    2.81
   3  -2   1   73.97    2.68
   3   2   1   75.96    2.73
   3   2   1   70.96    2.73
   3  -2   2  153.87    4.02
   3   2   2  147.04    3.99
  -3  -2  -2  158.19    3.92
   3   2   2  172.09    3.94
   3  -2   2  172.89    3.98
   3  -2   3    0.14    0.47
   3   2   3    0.08    0.46
  -3  -2  -3    0.57    0.53
   3   2   4   19.87    1.87
   3  -2   4   17.35    1.75
  -3  -2  -4   19.45    1.77
   3   2   5   63.62    3.80
  -3  -2  -5   67.78    3.52
   3  -2   5   59.85    3.68
   3  -2   6    9.92    1.74
   3   2   6   10.55    1.74
   3   2   7   68.61    4.54
   3   2   7   67.64    4.60
   3   2   7   69.50    4.65
   3  -2   7   71.23    4.74
   3   2   7   65.84    4.59
   3  -2   7   60.59    4.40
   3  -2   7   67.62    4.65
   3  -2   8   11.88    2.03
   3   2   8    9.74    1.87
   3  -2   8   12.22    2.23
   3  -2   8   12.75    2.23
   3   2   8    8.37    1.75
   3   2   8   10.21    1.99
   3   2   8   10.64    1.93
   3  -2   9   24.99    2.93
   3   2   9   28.04    3.10
   3  -2   9   26.03    2.99
   3   2   9   25.38    2.85
   3   2   9   21.25    2.61
   3  -2  10    4.49    1.25
   3   2  10    4.23    1.20
   3   2  10    2.76    1.21
   3  -2  10    3.36    1.11
   3   2  10    4.53    1.23
   3   2  11   -0.11    0.59
   3  -2  11   -0.45    0.63
   3  -2  11    0.41    0.63
   3   2  11    0.25    0.51
   3   2  12   -0.01    0.39
   3  -2  12   -0.13    0.31
   3   2  12    0.67    0.49
   3   3 -13    0.16    0.40
   3  -3 -13    0.50    0.49
   3   3 -12   70.91    3.99
   3  -3 -12   71.91    3.99
   3   3 -11   22.06    2.38
   3  -3 -11   26.58    2.71
   3   3 -11   23.13    2.55
   3   3 -10   14.25    2.08
   3   3 -10   13.44    2.05
   3  -3 -10   12.01    1.97
  -3   3   9  227.13    8.25
   3   3  -9  215.19    8.36
   3   3  -9  216.43    7.89
   3  -3  -9  228.16    8.66
   3  -3  -9  228.49    8.07
   3   3  -9  225.32    8.08
   3   3  -8   39.97    3.48
  -3   3   8   42.27    3.42
   3   3  -7   27.36    2.68
   3  -3  -6  115.96    4.78
   3   3  -6  114.48    5.01
   3  -3  -5  533.64    9.22
   3   3  -5  527.73    9.78
   3  -3  -5  527.61    9.03
   3  -3  -4  261.96    5.78
  -3   3   4  265.71    5.82
   3   3  -4  264.18    6.34
   3   3  -4  257.40    5.65
   3  -3  -4  249.23    5.41
   3   3  -3   95.44    3.21
   3  -3  -3   96.48    2.81
   3   3  -3   93.35    2.81
   3  -3  -3   91.82    3.15
   3   3  -3   93.63    3.50
  -3   3   3   89.75    3.10
  -3   3   2   61.42    2.46
  -3  -3   2   66.14    2.56
   3  -3  -2   65.33    2.50
   3   3  -2   63.19    2.43
   3  -3  -2   63.17    2.22
   3   3  -2   62.51    2.26
   3   3  -2   60.21    2.66
  -3   3   2   64.79    2.68
  -3   3   2   64.03    2.22
   3  -3  -2   65.02    2.52
   3   3  -2   65.26    2.50
  -3  -3   2   62.19    2.21
  -3   3   1  107.33    2.91
  -3  -3   1  115.74    3.05
  -3   3   1  117.01    3.53
  -3   3   1  109.23    3.13
  -3  -3   1  109.47    3.10
   3  -3  -1  109.26    2.96
   3   3  -1  106.04    2.96
   3  -3  -1  115.46    3.23
   3   3  -1  107.83    3.09
   3   3  -1  108.18    3.40
  -3   3   0  123.75    3.62
   3  -3   0  113.32    3.13
  -3   3   0  116.35    3.14
  -3  -3   0  119.48    3.22
   3   3   0  108.86    3.37
  -3   3   0  120.12    3.24
  -3  -3   0  119.65    3.21
   3  -3   0  118.48    3.19
   3   3   0  114.00    3.09
   3   3   0  113.36    3.17
   3   3   0  111.30    3.53
   3   3   1  190.00    4.50
  -3  -3  -1  197.19    4.47
   3  -3   1  193.60    4.03
   3   3   1  191.45    4.54
   3   3   1  188.78    3.93
  -3   3  -1  200.65    4.45
  -3  -3  -1  198.21    4.44
   3  -3   1  194.57    4.39
   3   3   1  193.41    4.41
  -3   3  -1  189.76    4.04
  -3  -3  -1  188.01    3.99
   3  -3   2    3.25    0.74
   3   3   2    3.83    0.75
   3  -3   2    3.50    0.66
   3   3   2    3.24    0.64
   3   3   2    3.84    0.73
  -3  -3  -2    4.35    0.81
   3   3   3   28.45    2.01
  -3  -3  -3   31.99    2.11
   3  -3   3   31.33    2.10
  -3  -3  -4   15.97    1.69
   3   3   4   14.18    1.61
   3  -3   4   16.39    1.72
   3  -3   5    9.19    1.51
   3   3   5   11.98    1.68
  -3  -3  -5    7.13    1.22
   3  -3   6   34.60    3.09
  -3  -3  -6   38.93    3.00
   3   3   6   34.75    3.06
   3  -3   7    1.75    0.92
   3   3   7    2.39    1.06
   3   3   7    2.37    0.89
   3   3   7    2.56    1.12
   3  -3   7    1.10    0.89
   3  -3   7    1.89    0.82
   3   3   7    0.97    0.53
   3   3   7    2.29    0.89
   3  -3   8   19.55    2.60
   3  -3   8   21.24    2.69
   3   3   8   17.92    2.47
   3  -3   8   18.62    2.55
   3   3   8   17.16    2.39
   3   3   8   18.48    2.64
   3   3   8   17.63    2.41
   3   3   9    4.50    1.29
   3  -3   9    5.22    1.41
   3   3   9    6.56    1.62
   3  -3   9    5.78    1.51
   3   3   9    7.32    1.60
   3  -3  10    6.33    1.34
   3   3  10    9.72    1.70
   3   3  10    8.82    1.73
   3  -3  10    6.99    1.45
   3   3  10    8.66    1.57
   3   3  11   27.85    2.35
   3  -3  11   24.34    2.23
   3   3  11   24.77    2.25
   3  -3  11   21.85    2.11
   3  -4 -13   40.25    2.34
   3   4 -13   38.13    2.32
   3   4 -12    0.44    0.57
   3  -4 -12    0.93    0.66
   3   4 -12    1.16    0.70
   3   4 -11   40.56    3.29
   3   4 -11   45.18    3.49
   3  -4 -11   40.91    3.28
   3   4 -10   -0.18    0.86
   3   4 -10    1.39    0.86
   3  -4 -10   -0.41    0.59
   3  -4  -9   34.33    3.10
   3   4  -9   33.47    3.08
   3   4  -9   27.99    2.95
  -3   4   9   30.59    3.07
   3   4  -9   29.71    3.16
   3   4  -9   32.24    3.09
   3  -4  -9   36.72    3.24
  -3   4   8    5.49    1.46
   3   4  -8    6.91    1.44
   3  -4  -7    8.26    1.51
   3   4  -7    8.58    1.65
   3   4  -6  192.92    6.58
   3  -4  -6  199.22    6.38
   3  -4  -5  172.35    5.23
   3   4  -5  172.48    5.11
   3   4  -5  174.08    5.81
   3  -4  -5  167.86    5.21
   3   4  -4 1217.01   14.04
  -3   4   4 1223.28   13.16
   3  -4  -4 1196.99   12.44
   3   4  -4 1218.48   12.43
   3  -4  -3  541.87    7.69
   3   4  -3  536.08    8.68
   3   4  -3  555.07    7.81
  -3   4   3  545.19    8.19
   3  -4  -2 1116.70    9.12
   3   4  -2 1082.32    9.15
   3  -4  -2 1085.24   10.23
   3   4  -2 1094.30   11.82
  -3   4   2 1073.31   10.30
   3  -4  -2 1100.04   10.38
   3   4  -2 1121.64   10.39
  -3   4   2 1106.34    9.18
  -3  -4   2 1136.65    9.32
  -3  -4   2 1129.81   10.47
  -3  -4   1  166.39    3.81
   3  -4  -1  159.99    3.53
   3   4  -1  159.68    3.57
   3   4  -1  161.05    3.76
   3   4  -1  163.24    4.40
   3  -4  -1  163.09    3.83
  -3   4   1  161.16    3.53
  -3  -4   1  167.87    3.64
  -3   4   1  162.37    3.83
  -3   4   0  243.04    4.55
  -3   4   0  238.86    4.46
  -3  -4   0  241.03    4.46
   3   4   0  233.01    5.19
  -3  -4   0  241.41    4.56
   3  -4   0  236.00    4.44
   3  -4   0  242.40    4.51
   3   4   0  234.69    4.50
   3   4   0  239.55    4.42
   3   4   1   17.05    1.47
   3   4   1   19.83    1.29
   3   4   1   18.37    1.54
  -3  -4  -1   16.96    1.48
   3  -4   1   16.52    1.31
   3   4   1   16.00    1.31
   3  -4   1   16.51    1.20
   3  -4   2  713.86    7.98
   3   4   2  719.11    7.92
   3  -4   2  726.48    9.28
   3   4   2  707.69    9.20
  -3  -4  -2  728.28    9.79
   3   4   2  722.88    9.15
   3  -4   3    0.19    0.50
   3   4   3   -0.33    0.46
  -3  -4  -3    0.21    0.48
   3   4   3   -0.52    0.45
  -3  -4  -4  242.19    6.60
   3  -4   4  245.59    6.51
   3   4   4  240.04    6.46
   3  -4   5    6.97    1.37
   3   4   5   10.88    1.59
  -3  -4  -5   11.26    1.62
   3  -4   6    1.00    0.76
   3   4   6    0.12    0.72
  -3  -4  -6    0.25    0.56
   3  -4   7   17.19    2.29
   3   4   7   16.73    2.22
   3  -4   7   18.00    2.41
   3   4   7   18.45    2.49
   3   4   7   17.25    2.24
  -3  -4  -7   19.60    2.39
   3  -4   7   14.95    2.18
   3   4   7   19.23    2.51
   3   4   7   18.81    2.43
   3   4   8   -1.31    0.92
   3  -4   8    0.11    0.70
   3   4   8    0.78    0.83
   3   4   8   -2.09    1.05
   3   4   8   -1.35    0.85
   3   4   8   -0.73    0.65
   3  -4   8   -0.84    0.77
   3   4   9   12.58    1.97
   3  -4   9   13.48    2.05
   3   4   9   11.65    1.88
   3   4   9   13.68    2.31
   3  -4   9   11.20    1.94
   3  -4  10    8.82    1.56
   3   4  10    9.01    1.58
   3   4  10   11.53    1.88
   3  -4  10    9.04    1.58
   3   4  10   11.12    1.70
   3   4  11    2.65    0.78
   3  -4  11    3.46    0.89
   3  -4  11    2.99    0.79
   3   4  11    3.26    0.88
   3   5 -13    2.51    0.60
   3  -5 -12    1.09    0.52
   3   5 -12    0.14    0.50
  -3  -5  12    0.97    0.55
   3   5 -12    1.07    0.74
   3   5 -11    6.11    1.37
   3   5 -11    6.55    1.39
   3  -5 -11    4.87    1.23
   3   5 -10    1.30    0.87
   3  -5 -10    2.06    0.95
   3   5 -10    1.53    0.79
   3   5  -9    5.06    1.44
   3  -5  -9    6.08    1.38
  -3   5   9    6.83    1.58
   3  -5  -9    8.70    1.64
   3   5  -9    6.32    1.58
   3   5  -9    5.99    1.34
   3   5  -9    6.16    1.40
   3   5  -8    3.80    1.11
   3  -5  -8    4.99    1.26
   3  -5  -8    5.95    1.30
   3   5  -8    3.41    1.13
   3   5  -8    3.83    1.20
   3   5  -8    3.59    1.16
  -3   5   8    1.93    0.88
   3  -5  -7  196.07    6.57
   3   5  -7  187.30    6.39
   3   5  -7  195.73    7.32
   3  -5  -7  200.11    7.08
   3  -5  -6   13.88    1.68
   3   5  -6   12.28    1.76
   3   5  -6   10.41    1.42
   3  -5  -5  355.03    7.43
   3   5  -5  340.80    7.17
  -3   5   5  352.88    8.16
   3   5  -5  343.53    8.32
   3  -5  -5  340.78    7.58
  -3   5   4  134.77    4.70
   3  -5  -4  133.57    4.17
   3   5  -4  132.05    4.82
   3   5  -4  141.79    4.29
   3   5  -3  662.90   10.13
   3  -5  -3  685.00    8.69
   3   5  -3  694.85    8.77
  -3   5   3  681.29    9.89
   3   5  -2   46.72    2.61
   3  -5  -2   49.75    1.91
   3   5  -2   46.79    1.88
  -3   5   2   44.31    2.10
  -3  -5   2   45.44    2.11
   3  -5  -2   47.60    2.19
   3   5  -2   47.32    2.17
   3  -5  -1  264.11    4.79
   3   5  -1  263.01    5.88
   3  -5  -1  266.25    4.45
   3   5  -1  268.61    4.56
   3   5  -1  268.94    4.77
  -3   5   1  265.08    4.84
  -3  -5   1  268.49    4.82
  -3  -5   1  270.05    4.56
  -3   5   1  262.24    4.46
  -3   5   0   22.93    1.38
   3  -5   0   22.32    1.36
   3   5   0   22.84    1.35
  -3  -5   0   22.27    1.39
  -3  -5   0   19.59    1.28
   3   5   0   22.38    1.74
   3  -5   0   23.59    1.41
   3   5   0   22.97    1.41
  -3   5   0   22.09    1.36
   3   5   1    1.57    0.71
   3   5   1    1.70    0.44
   3  -5   1    1.55    0.46
  -3  -5  -1    1.18    0.62
   3  -5   1    1.67    0.54
   3   5   1    2.18    0.57
   3   5   1    1.38    0.64
   3  -5   2   33.92    1.78
   3  -5   2   34.98    2.09
   3   5   2   31.89    2.00
  -3  -5  -2   30.95    2.23
   3   5   2   32.37    1.71
   3   5   2   28.68    1.94
   3  -5   3  610.04    9.25
   3   5   3  592.24    9.18
  -3  -5  -3  616.48   10.28
   3   5   3  620.31    8.86
   3  -5   4    2.90    0.90
   3   5   4    3.47    0.91
  -3  -5  -4    2.90    0.97
   3   5   5   83.67    4.17
  -3  -5  -5   81.70    4.34
   3  -5   5   88.40    4.30
   3  -5   6    2.26    0.90
   3   5   6    3.56    1.08
  -3  -5  -6    3.16    1.12
   3  -5   7   -0.04    0.53
   3   5   7    1.32    0.80
   3  -5   7    1.01    0.78
   3   5   7    3.68    1.10
   3   5   7    2.05    1.00
   3  -5   7    0.85    0.64
   3   5   7   -0.71    0.61
  -3  -5  -7    2.06    0.88
   3   5   7    2.06    1.02
   3  -5   8    9.40    1.77
   3  -5   8    9.00    1.69
   3   5   8    7.70    1.68
   3   5   8    7.62    1.67
   3   5   8    8.43    1.63
   3   5   8   10.47    2.02
   3  -5   9   15.94    2.21
   3   5   9   20.22    2.59
   3   5   9   17.96    2.28
   3  -5   9   19.21    2.43
   3   5   9   16.59    2.19
   3  -5  10    2.04    0.89
   3  -5  10    1.90    0.82
   3   5  10    1.10    0.75
   3   5  10    2.07    0.96
   3   5  10    0.54    0.61
   3  -5  11   37.63    2.40
   3   5  11   43.39    2.91
   3  -5  11   36.48    2.38
   3   5  11   39.62    2.51
   3   5  11   43.61    2.65
  -3  -6  12   -1.18    0.51
   3   6 -12   -0.71    0.54
   3   6 -11    3.98    1.24
   3   6 -11    2.34    0.92
   3  -6 -11    3.34    1.04
  -3  -6  11    4.52    1.11
   3   6 -10    6.97    1.64
   3  -6 -10    5.55    1.30
   3   6 -10    6.14    1.40
   3   6  -9   12.20    1.90
   3   6  -9   12.43    2.11
  -3   6   9   14.82    2.27
   3   6  -9   15.16    2.34
   3  -6  -8    0.76    0.70
   3   6  -8    0.42    0.68
   3   6  -8   -0.79    0.72
   3   6  -7    8.07    1.34
   3  -6  -7    7.93    1.35
   3   6  -7    8.84    1.72
   3  -6  -7    9.37    1.57
   3  -6  -6  110.18    4.47
   3   6  -6  103.61    4.27
   3   6  -6  114.77    5.41
   3  -6  -5   46.20    2.72
   3   6  -5   44.96    3.16
   3   6  -5   44.10    2.57
  -3   6   5   46.34    3.15
  -3   6   4  490.53    9.48
   3  -6  -4  489.64    7.94
   3   6  -4  477.14    9.54
   3   6  -4  487.90    7.91
   3   6  -3   85.13    3.85
   3  -6  -3   85.42    3.07
   3   6  -3   85.61    3.09
   3   6  -2  360.44    5.11
   3   6  -2  348.05    7.42
   3  -6  -2  361.61    5.91
   3  -6  -1   61.68    2.27
   3   6  -1   61.92    2.17
   3   6  -1   61.83    3.01
   3   6   0   39.54    1.83
   3  -6   0   42.08    1.80
   3   6   0   38.85    2.39
   3  -6   1    0.74    0.39
  -3  -6  -1    0.07    0.53
   3   6   1    0.30    0.35
   3  -6   2    1.55    0.61
   3   6   2    0.99    0.44
  -3  -6  -2    1.84    0.78
   3   6   2    0.27    0.51
   3   6   3   44.30    2.58
   3  -6   3   45.74    2.58
  -3  -6  -3   42.27    2.94
   3  -6   4  121.02    4.48
   3   6   4  115.41    4.41
  -3  -6  -4  127.34    5.34
   3  -6   5   16.88    1.89
  -3  -6  -5   19.92    2.28
   3   6   5   17.17    1.88
   3  -6   6   23.77    2.39
  -3  -6  -6   23.54    2.62
   3   6   6   22.86    2.35
  -3  -6  -7    5.39    1.41
   3   6   7    4.57    1.15
   3   6   7    5.12    1.33
   3   6   7    5.05    1.32
   3   6   8   46.71    3.54
   3   6   8   49.92    3.65
   3   6   8   51.89    4.24
   3  -6   8   49.97    3.75
   3   6   8   51.29    4.23
   3   6   9    3.06    1.07
   3   6   9    0.76    0.67
   3   6   9    2.94    0.93
   3  -6   9    1.91    0.88
   3   6  10   42.35    2.94
   3   6  10   39.94    3.20
   3   6  10   40.38    2.84
   3  -6  10   34.20    2.60
  -3   6 -11    5.67    1.06
   3   6  11    3.94    0.95
   3   7 -12   52.21    3.20
  -3  -7  12   53.43    2.82
   3   7 -11   20.83    2.47
  -3  -7  11   22.61    2.22
   3   7 -10   93.37    5.42
   3   7  -9    4.39    1.43
   3   7  -8    5.65    1.44
   3   7  -8    5.73    1.44
   3   7  -7    8.43    1.63
   3   7  -6   45.77    3.53
  -3   7   5    6.95    1.40
   3   7  -5    6.14    1.29
  -3   7   4  159.22    5.72
   3   7  -4  165.21    5.88
   3   7  -3  326.96    7.82
   3   7  -2   42.06    2.71
   3   7  -1   14.11    1.57
   3   7   0   59.80    3.11
   3   7   1   13.87    1.61
  -3  -7  -1   13.37    1.66
  -3  -7  -2  189.76    6.13
   3   7   2  191.88    5.47
  -3  -7  -3   42.75    3.11
  -3  -7  -4   -0.35    0.71
  -3  -7  -5   72.93    4.53
  -3  -7  -6   29.72    3.06
   3   7   6   27.37    2.96
  -3  -7  -7    7.84    1.66
   3   7   7    7.16    1.70
   3   7   7    6.37    1.51
   3   7   8    1.19    0.61
   3   7   8    1.13    0.90
   3   7   9   36.67    3.33
   3   7   9   30.43    3.15
   3   7  10    1.21    0.79
  -3   7 -11   22.84    1.77
   3  -7  11   21.31    1.68
   3   7  11   22.80    1.88
   3   8 -12   11.60    1.50
  -3  -8  12   10.78    1.26
   3   8 -11    8.63    1.65
  -3  -8  11    7.08    1.23
  -3  -8  10  116.82    5.39
   3   8 -10  124.06    6.17
  -3   8   9    2.20    0.96
   3   8  -9   -1.24    0.95
  -3   8   8   20.39    2.42
   3   8  -8   20.93    2.69
   3   8  -8   17.81    2.46
  -3   8   7   22.71    2.56
   3  -8  -7   17.98    2.15
   3   8  -7   15.35    2.21
   3   8  -7   16.86    2.33
   3   8  -6   57.39    4.06
   3   8  -5  160.18    6.35
  -3   8   5  160.71    6.43
  -3   8   4    0.33    0.60
   3   8  -4    1.65    0.85
   3   8  -3   28.14    2.44
   3   8  -2    1.69    0.89
   3   8  -1    7.07    1.27
   3   8   0    5.11    1.09
  -3  -8  -1    9.95    1.57
   3   8   1    7.02    1.23
  -3  -8  -2    3.72    1.05
   3   8   2    1.80    0.71
  -3  -8  -3   43.83    3.30
  -3  -8  -4   42.05    3.45
  -3  -8  -5    3.78    1.24
  -3  -8  -6   26.83    2.97
   3   8   6   26.77    2.96
   3   8   7   23.47    2.75
   3   8   7   16.55    2.41
   3   8   8    5.18    1.40
   3   8   8    4.47    1.52
   3   8   9    0.22    0.72
   3   8   9   -0.65    0.85
  -3   8 -10   13.12    1.56
   3  -8  10   13.63    1.59
   3   8  10   12.78    1.68
   3   8  11    1.21    0.52
   3   9 -12    6.11    1.06
  -3  -9  12    5.52    0.85
   3   9 -11   21.20    2.31
  -3  -9  11   16.90    1.83
  -3  -9  10    0.26    0.63
   3   9 -10    0.94    0.83
  -3   9   9   25.01    2.69
   3   9  -9   25.97    2.99
  -3  -9   9   27.67    2.77
  -3   9   8   58.73    4.23
   3   9  -8   50.05    4.12
  -3   9   7  120.43    6.04
   3   9  -7  100.58    5.69
   3  -9  -7  105.46    5.19
   3   9  -7  111.47    5.99
   3   9  -6   60.93    4.29
   3  -9  -6   65.71    4.01
   3   9  -6   64.21    4.36
   3   9  -5   41.73    3.37
  -3   9   5   44.39    3.56
  -3   9   4   71.35    4.24
   3   9  -4   73.69    4.25
   3   9  -3   21.47    2.25
   3   9  -2   60.22    3.56
   3   9  -1    2.28    0.76
  -3  -9   0  264.59    7.52
   3   9   0  256.18    7.00
  -3  -9  -1    2.05    0.95
   3   9   1    1.91    0.78
  -3  -9  -2  184.76    6.72
  -3  -9  -3    1.40    0.81
  -3  -9  -4    1.31    0.86
   3   9   5   -0.78    0.70
  -3  -9  -5    1.82    0.96
  -3  -9  -6    1.60    0.76
   3   9   6   -1.09    0.81
   3   9   7    1.09    0.77
   3   9   7    0.74    0.87
   3   9   8   13.07    2.10
   3   9   8    9.37    1.72
   3  -9   9   -0.02    0.55
   3   9   9    0.44    0.61
   3   9   9    0.25    0.80
   3  -9  10    1.22    0.47
   3   9  10    1.41    0.70
  -3 -10  11    1.50    0.66
   3  10 -11    1.15    0.77
   3  10 -10    2.89    1.10
  -3 -10  10    2.91    1.00
  -3  10   9   31.49    3.00
   3  10  -9   27.26    3.00
  -3 -10   9   25.23    2.62
  -3  10   8    1.94    1.00
   3  10  -8    0.66    0.92
  -3 -10   8    0.58    0.59
   3  10  -7   87.80    5.39
   3 -10  -7   84.25    4.66
   3  10  -7   87.20    5.26
  -3 -10   7   86.13    4.85
   3 -10  -6   18.74    2.23
   3  10  -6   14.69    2.24
  -3 -10   6   12.07    1.80
   3  10  -6   17.99    2.38
  -3  10   5    1.89    0.96
   3  10  -5    1.23    0.87
   3  10  -4   -1.35    0.85
  -3  10   4   -1.15    0.85
   3  10  -3   44.88    3.33
  -3  10   3   45.08    3.42
   3  10  -2   71.66    4.06
   3  10  -1  207.49    6.66
   3  10   0   47.72    3.23
  -3 -10   0   50.69    3.50
  -3 -10  -1  242.97    7.73
  -3 -10  -2  101.31    5.22
  -3 -10  -3   83.83    4.94
  -3 -10  -4    2.66    0.96
   3  10   4    4.07    1.15
   3 -10   4    2.15    0.83
   3 -10   5    3.29    1.00
  -3 -10  -5    2.37    1.05
   3  10   5    1.81    0.90
   3 -10   6    1.37    1.00
   3  10   6   -0.20    0.53
   3 -10   7   59.19    3.98
   3  10   7   54.57    3.94
   3  10   7   59.25    4.34
   3  10   8    2.91    1.23
   3 -10   8   -0.73    0.70
   3  10   8    1.38    0.84
   3  10   9    9.12    1.61
   3  10   9    9.01    1.46
   3 -10   9    6.70    1.16
   3  10  10    0.16    0.42
  -3 -11  11    2.02    0.66
   3  11 -11    2.62    0.85
  -3 -11  10    4.39    1.16
   3  11 -10    3.84    1.16
  -3 -11   9   20.32    2.34
   3  11  -9   20.25    2.59
  -3  11   8   33.90    3.22
   3  11  -8   28.52    3.12
  -3 -11   8   29.66    2.85
   3 -11  -7   22.22    2.42
   3  11  -7   21.68    2.79
  -3 -11   7   23.13    2.58
   3 -11  -6    4.83    1.25
   3  11  -6    5.78    1.63
   3  11  -6    2.14    0.97
  -3 -11   6    3.01    1.03
  -3  11   5  100.17    5.62
   3  11  -5   98.56    5.58
   3  11  -5  100.23    5.37
   3 -11  -5  100.33    4.94
  -3 -11   5   98.32    4.86
   3  11  -4    1.88    0.80
  -3  11   4    0.76    0.83
   3  11  -3   55.52    3.82
  -3  11   3   54.10    3.86
   3  11  -2  112.61    5.28
   3  11  -1   64.30    3.89
  -3 -11   0  525.77   11.80
   3  11   0  526.02   11.15
  -3 -11  -1   14.37    2.07
  -3 -11  -2  113.57    5.72
  -3 -11  -3    0.40    0.67
   3 -11   3    1.37    0.80
   3  11   3    1.50    0.91
  -3 -11  -4    7.17    1.66
   3 -11   4    8.60    1.58
   3  11   4    5.26    1.25
   3 -11   5   19.61    2.32
   3  11   5   16.36    2.28
  -3 -11  -5   22.48    2.81
   3 -11   6   76.15    4.43
   3  11   6   77.79    4.87
   3 -11   7    2.60    1.02
   3  11   7    0.51    0.62
   3  11   7    2.46    1.12
   3  11   8   53.57    3.59
   3 -11   8   55.87    3.38
   3  11   8   60.06    4.11
   3  11   9    0.46    0.53
   3  11   9   -0.59    0.67
   3  12 -11   10.70    1.29
   3  12 -10   21.82    2.23
  -3 -12  10   24.31    2.22
  -3  12   9    6.31    1.34
  -3 -12   9    3.77    1.15
   3  12  -9    8.13    1.63
  -3  12   8   20.79    2.55
   3  12  -8   20.62    2.60
  -3 -12   8   18.31    2.28
  -3  12   7   62.20    4.44
   3  12  -7   59.15    4.43
   3 -12  -7   58.63    3.80
  -3 -12   7   54.65    3.87
   3  12  -6  103.87    5.87
  -3 -12   6  108.64    5.34
   3 -12  -6  103.67    5.10
   3  12  -5   -1.92    0.99
   3 -12  -5   -1.42    0.79
   3  12  -5   -0.32    0.64
  -3 -12   5    0.44    0.57
  -3  12   5   -0.28    0.81
   3 -12  -4    0.01    0.47
   3  12  -4   -1.63    0.85
  -3 -12   4    0.00    0.31
   3 -12  -4   -0.77    0.68
  -3  12   4   -0.26    0.51
  -3  12   4   -0.07    0.74
   3  12  -4    0.04    0.86
   3  12  -3    6.29    1.42
   3 -12  -3    6.59    1.39
  -3  12   3    5.82    1.39
   3  12  -3    5.61    1.29
   3 -12  -3    5.42    1.29
  -3  12   3    6.34    1.47
   3  12  -2    0.37    0.62
  -3 -12   1  105.95    5.56
   3  12  -1   97.02    5.00
  -3 -12   0    2.31    0.97
  -3 -12  -1   69.41    4.55
  -3 -12  -2    0.92    0.68
   3  12   2    1.59    0.72
   3 -12   3    9.32    1.63
  -3 -12  -3    9.99    1.85
   3  12   3    9.33    1.70
  -3 -12  -4    6.54    1.60
   3 -12   4    8.56    1.54
   3  12   4    4.50    1.29
   3 -12   5   31.89    2.84
   3  12   5   28.19    2.94
   3 -12   6    2.78    0.97
   3  12   6    3.55    1.24
   3  12   7   87.51    4.92
   3  12   8   -0.13    0.61
   3  12   9   15.84    1.75
   3  13 -10    7.84    1.26
  -3  13   9   29.21    2.47
   3  13  -9   28.69    2.69
  -3 -13   9   32.73    2.67
  -3  13   8   14.77    2.05
   3  13  -8   14.89    2.14
  -3 -13   8   18.21    2.21
  -3  13   7    1.19    0.89
   3 -13  -7    1.68    0.76
   3  13  -7    0.22    0.77
  -3 -13   7    1.53    0.96
   3  13  -6   29.84    3.22
   3 -13  -6   31.03    2.76
  -3 -13   6   31.39    2.93
  -3  13   5   68.51    4.27
   3  13  -5   68.24    4.71
  -3 -13   5   68.69    4.20
   3 -13  -5   70.92    4.20
   3  13  -4   40.22    3.59
   3 -13  -4   44.28    3.54
  -3  13   4   44.83    3.80
   3  13  -4   41.28    3.44
  -3  13   4   38.80    3.24
   3 -13  -4   41.40    3.20
   3  13  -3   29.81    3.03
   3 -13  -3   28.78    2.67
   3  13  -3   26.70    2.74
  -3  13   3   30.80    3.11
   3 -13  -3   28.98    2.97
  -3  13   3   26.73    2.68
   3 -13  -2   47.45    3.84
  -3  13   2   48.10    3.64
   3  13  -2   46.09    3.69
  -3 -13   2   46.58    3.92
   3  13  -2   45.42    3.54
   3 -13  -2   52.54    3.58
  -3 -13   1   74.80    4.90
   3  13  -1   68.93    4.44
   3 -13  -1   74.96    4.30
   3  13  -1   74.01    4.53
   3 -13  -1   74.57    4.87
   3 -13   0   15.76    2.02
  -3 -13   0   17.72    2.43
   3 -13   1    3.52    1.15
  -3 -13  -1    3.31    1.17
   3 -13   2   15.63    2.08
  -3 -13  -2   15.99    2.38
   3  13   2   12.54    1.92
  -3 -13  -3    6.63    1.59
   3  13   3    8.81    1.65
   3  13   4   14.25    2.13
   3  13   5    5.03    1.35
   3  13   6   30.62    2.99
   3  13   7    0.15    0.62
   3  13   8   18.46    2.02
   3  14 -10    5.39    0.89
  -3  14   9    0.34    0.46
   3  14  -9    0.10    0.55
  -3  14   8    0.74    0.68
  -3 -14   8    0.90    0.69
   3  14  -8    1.12    0.70
  -3  14   7   42.40    3.45
   3  14  -7   38.18    3.38
  -3 -14   7   38.62    3.11
  -3 -14   6    0.40    0.59
   3  14  -6    1.44    1.11
   3 -14  -6    0.86    0.57
  -3  14   6    0.80    0.63
   3  14  -5   67.50    4.63
   3 -14  -5   70.47    4.07
  -3  14   5   61.26    4.03
  -3 -14   5   66.97    4.14
  -3  14   4    1.36    0.81
   3 -14  -4    1.00    0.58
   3  14  -4    1.45    0.94
  -3  14   3    8.83    1.64
  -3 -14   3   10.43    1.97
   3  14  -3   10.50    1.88
   3 -14  -3    9.81    1.63
   3 -14  -3    7.06    1.48
  -3  14   3    8.37    1.79
   3  14  -2   34.03    3.22
   3 -14  -2   40.16    3.16
   3  14  -2   41.15    3.40
  -3  14   2   37.94    3.52
  -3 -14   2   41.63    3.78
   3 -14  -2   39.26    3.56
  -3  14   2   35.96    3.24
  -3  14   1   11.88    2.00
   3 -14  -1    9.51    1.60
  -3 -14   1   14.07    2.32
   3 -14  -1   10.98    2.02
  -3 -14   0    7.44    1.67
   3 -14   0    7.43    1.75
  -3 -14  -1    0.66    1.05
   3  14   2   -0.13    0.45
   3  14   3   -0.02    0.67
   3  14   4    3.88    1.19
   3  14   5    1.07    0.85
   3  14   6    1.26    0.78
   3  14   7    0.45    0.63
   3  14   8    1.36    0.61
  -3  15   9    0.24    0.36
   3  15  -9   -0.46    0.43
  -3  15   8    6.01    1.20
   3  15  -8    6.75    1.29
  -3  15   7    3.40    1.07
   3  15  -7    3.28    1.03
   3  15  -6   26.05    2.79
   3 -15  -6   31.54    2.51
  -3  15   6   26.26    2.44
  -3  15   5   27.76    2.69
   3  15  -5   28.63    2.94
   3 -15  -5   27.80    2.47
   3 -15  -4    0.46    0.65
   3  15  -4    1.66    1.10
  -3  15   3   66.22    4.30
   3  15  -3   68.86    4.45
   3 -15  -3   71.01    4.05
   3 -15  -3   66.60    4.35
  -3  15   2    1.13    0.82
   3  15  -2    0.72    0.75
   3 -15  -2   -0.53    0.63
  -3  15   1   11.09    1.92
   3 -15  -1   10.00    1.89
  -3  15   0    0.58    0.82
   3 -15   0   -2.27    1.09
   3 -15   1    3.27    1.03
   3  15   2    1.44    0.75
   3  15   3   17.62    2.23
   3  15   4   24.17    2.60
   3  15   5   11.02    1.76
   3  15   6    1.33    0.79
   3  15   7    0.01    0.49
   3 -15   7   -0.24    0.42
  -3  16   8   -0.10    0.42
   3  16  -8    0.70    0.45
  -3  16   7    0.36    0.64
   3  16  -7    1.44    0.69
   3  16  -6   28.64    2.63
  -3  16   6   25.31    2.22
   3  16  -5   -0.15    0.59
   3 -16  -5    0.71    0.50
  -3  16   5    0.09    0.57
   3  16  -4   89.16    4.87
  -3  16   4   93.17    4.84
   3  16  -3   -1.96    0.91
   3 -16  -3   -0.87    0.64
  -3  16   2    8.65    1.69
   3 -16  -2    9.77    1.78
  -3  16   1    9.30    1.80
   3 -16  -1    5.31    1.40
  -3  16   0    1.61    0.96
   3 -16   0    0.04    0.90
   3 -16   1    1.36    0.90
  -3  16  -1    1.13    0.81
   3 -16   2   22.08    2.71
   3  16   3    6.91    1.39
   3  16   4   32.49    2.80
   3 -16   5    2.34    0.90
   3  16   5    1.02    0.63
   3 -16   6    7.03    1.21
   3  16   6    6.24    1.16
   3  16   7    2.91    0.69
  -3  17   7    0.70    0.42
   3  17  -7    0.10    0.34
  -3  17   6    7.54    1.31
   3  17  -6    7.27    1.22
  -3  17   6    5.52    1.01
   3  17  -5    8.10    1.36
  -3  17   5    7.32    1.28
  -3  17   4    5.42    1.28
  -3  17   3    4.88    1.31
  -3  17   2    1.67    0.91
   3 -17  -2    1.83    0.88
   3 -17  -1   -0.08    0.52
  -3  17   1   -0.20    0.63
  -3  17   0    0.35    0.70
   3 -17   0    1.11    0.73
   3 -17   1   16.17    2.26
  -3  17  -1   18.76    2.35
   3 -17   2    0.72    0.79
  -3  17  -2    0.82    0.74
  -3  17  -3   38.94    3.03
   3 -17   3   38.42    3.21
   3  17   3   33.31    2.66
  -3  17  -4    3.26    0.93
   3 -17   4    1.29    0.73
   3  17   4    1.58    0.72
  -3  17  -5    8.86    1.26
   3  17   5    7.83    1.22
   3 -17   5   10.27    1.48
   3  17   6    0.43    0.44
  -3  17  -6    0.74    0.40
  -3  18   6    2.47    0.75
  -3  18   5    5.69    1.04
  -3  18   4    0.44    0.67
  -3  18   3    3.56    0.99
  -3  18   2    2.69    1.01
  -3  18   1    0.16    0.74
   3 -18  -1   -0.56    0.65
  -3  18   0    0.07    0.72
   3 -18   0    2.26    0.90
  -3  18  -1    4.52    1.17
   3 -18   1    3.79    1.14
   3 -18   2   15.76    1.97
  -3  18  -2   21.01    2.11
  -3  18  -3    2.33    0.77
   3 -18   3    1.78    0.81
   3  18   4   14.20    1.45
   3 -18   4   16.31    1.79
  -3  18  -4   12.84    1.45
  -3  18  -5    1.44    0.48
   3 -18   5    0.97    0.57
  -3  19   5    2.17    0.66
  -3  19   4   -0.22    0.56
  -3  19   3    1.98    0.69
  -3  19   2    2.82    0.93
  -3  19   1    1.46    0.81
  -3  19   0    7.38    1.26
   3 -19   0    6.35    1.14
   3 -19   1    0.18    0.52
  -3  19  -1    0.61    0.57
   3 -19   2   13.19    1.55
  -3  19  -2   12.54    1.47
  -3  19  -3    2.65    0.65
   3 -19   3    1.67    0.72
  -3  20   2    4.64    0.89
  -3  20   1   15.07    1.51
  -3  20   0   22.35    1.77
  -3  20  -1   12.71    1.30
   3 -20   1   12.14    1.27
   4   0 -13    0.43    0.42
   4   0 -12    0.04    0.60
   4   0 -11    0.04    0.59
   4   0 -10    5.01    1.40
   4   0  -9    0.03    0.76
   4   0  -9    0.18    0.73
   4   0  -9    0.60    0.65
   4   0  -8  406.17   11.00
   4   0  -8  411.57   11.34
   4   0  -8  443.53   11.55
   4   0  -7    0.29    0.70
   4   0  -7    0.13    0.59
   4   0  -6    6.52    1.25
   4   0  -6    6.17    1.30
   4   0  -5    0.38    0.58
   4   0  -5   -0.12    0.62
   4   0  -4   17.28    1.68
   4   0  -4   17.38    1.74
   4   0  -3    0.07    0.56
   4   0  -3    0.34    0.50
   4   0  -3    0.10    0.49
   4   0  -2  619.50    8.21
   4   0  -2  620.35    8.96
   4   0  -1    0.03    0.50
   4   0  -1    0.19    0.33
   4   0  -1    0.11    0.51
   4   0   0   89.15    3.29
   4   0   0   90.55    3.37
   4   0   1    0.08    0.42
   4   0   1   -0.08    0.45
   4   0   2    7.18    1.11
   4   0   2    9.96    1.20
   4   0   3   -0.46    0.52
   4   0   3    0.18    0.51
   4   0   4   63.57    3.58
   4   0   5   11.51    1.84
   4   0   6  476.43   12.19
   4   0   7    0.65    0.81
   4   0   7   -0.55    0.94
   4   0   7    0.74    0.74
   4   0   7    0.07    0.82
   4   0   8   24.68    3.01
   4   0   8   29.16    3.21
   4   0   9    0.79    0.68
   4   0   9    0.07    0.83
   4   0  10    5.51    1.25
   4   0  10    3.22    1.04
   4   0  11   -0.39    0.44
   4   0  11    0.32    0.40
   4  -1 -13    4.23    0.89
   4   1 -13    3.22    0.76
   4  -1 -12    0.43    0.64
   4   1 -12   -1.13    0.69
   4  -1 -11    7.80    1.53
   4   1 -11    8.69    1.55
   4  -1 -10    2.63    0.94
   4   1 -10    2.21    1.07
   4   1  -9   51.32    3.97
   4   1  -9   46.67    4.02
   4  -1  -9   51.35    4.17
   4  -1  -9   49.54    3.98
   4   1  -9   49.67    3.99
   4  -1  -9   50.38    3.92
   4  -1  -8   36.87    3.39
   4   1  -8   36.77    3.35
   4   1  -8   40.85    3.56
   4  -1  -8   42.66    3.67
   4  -1  -8   40.01    3.58
   4   1  -8   39.64    3.55
   4  -1  -7   77.40    4.64
   4   1  -7   80.83    4.73
   4   1  -7   93.10    4.96
   4  -1  -7   93.22    4.95
   4   1  -6    5.45    1.19
   4  -1  -6    6.95    1.32
   4  -1  -6    4.24    1.11
   4   1  -6    6.21    1.32
   4   1  -5  159.64    5.44
   4   1  -5  153.24    5.40
   4  -1  -5  154.55    5.32
   4  -1  -5  158.10    5.44
   4   1  -4    5.62    1.10
   4  -1  -4    5.81    0.98
   4  -1  -4    4.89    0.97
   4   1  -4    4.34    0.95
   4   1  -4    6.13    0.94
   4  -1  -3  680.61    8.75
   4   1  -3  677.94    8.79
   4   1  -3  656.86    9.54
   4  -1  -3  624.43    8.59
   4  -1  -3  626.83    9.32
   4   1  -3  623.53    9.27
   4   1  -3  636.26    9.07
  -4   1   2    8.76    0.97
   4  -1  -2    9.70    1.13
   4   1  -2   11.50    1.21
   4   1  -2   12.67    1.31
   4  -1  -2   11.53    1.09
   4  -1  -2    9.93    1.22
   4   1  -2   13.39    1.42
   4   1  -2   10.76    1.29
  -4   1   1  429.13    6.68
   4   1  -1  417.15    6.68
   4  -1  -1  426.55    7.24
   4   1  -1  417.18    7.15
   4  -1  -1  439.18    7.20
   4   1  -1  437.41    7.23
   4   1  -1  425.82    7.58
  -4   1   0  105.74    3.40
   4  -1   0  101.95    3.54
   4   1   0  101.51    3.50
   4   1   0   98.20    3.14
   4  -1   0  106.70    3.63
   4   1   0  100.75    3.54
   4  -1   1   27.36    1.84
   4   1   1   27.74    1.84
   4   1   1   28.74    1.76
   4  -1   1   29.73    2.03
   4   1   1   27.89    1.96
   4  -1   2   37.09    2.21
   4   1   2   36.33    2.16
   4  -1   2   33.01    2.19
   4   1   2   29.31    2.08
   4  -1   3  131.00    4.33
   4   1   3  137.53    4.43
   4  -1   3  106.83    4.17
   4   1   3  106.26    4.18
   4  -1   4   39.58    2.80
   4   1   4   36.73    2.73
   4  -1   5  471.89   10.89
   4   1   5  469.66   10.89
   4  -1   6   52.97    4.18
   4   1   6   55.19    4.22
   4  -1   6   60.68    4.47
   4   1   6   57.31    4.34
   4  -1   6   53.05    4.15
   4   1   6   57.82    4.30
   4  -1   7   29.21    3.29
   4   1   7   27.57    3.24
   4   1   7   35.27    3.43
   4  -1   7   31.17    3.39
   4   1   7   35.83    3.62
   4  -1   7   27.62    3.15
   4   1   7   32.69    3.40
   4  -1   8   19.94    2.73
   4   1   8   19.09    2.66
   4   1   8   21.43    2.74
   4  -1   8   19.51    2.69
   4   1   8   20.51    2.74
   4  -1   9    4.16    1.36
   4   1   9    3.13    1.14
   4  -1   9    5.63    1.53
   4   1   9    4.02    1.27
   4  -1  10    1.58    0.75
   4   1  10    1.16    0.70
   4  -1  10    1.56    0.80
   4   1  10    1.42    0.82
   4  -1  11    0.79    0.53
   4   1  11    1.92    0.69
   4  -1  11    0.91    0.48
   4   1  11    1.62    0.63
   4  -2 -13    0.20    0.47
   4   2 -13   -0.30    0.37
   4  -2 -12    2.20    0.76
   4   2 -12    1.68    0.69
   4  -2 -11   10.15    1.70
   4   2 -11    8.98    1.63
   4   2 -10   17.35    2.35
   4  -2 -10   18.27    2.33
   4   2  -9   15.29    2.27
   4  -2  -9   14.22    2.17
   4   2  -9   15.92    2.34
   4  -2  -9   13.64    2.17
   4  -2  -9   18.20    2.42
   4   2  -9   18.36    2.38
   4   2  -8  153.37    6.72
   4  -2  -8  150.84    6.82
   4   2  -8  158.95    7.01
   4   2  -8  164.17    7.07
   4  -2  -8  170.06    7.21
   4  -2  -8  153.73    6.77
   4   2  -7    2.34    1.01
   4  -2  -7    1.99    0.78
   4  -2  -7    1.39    0.72
   4   2  -7    1.21    0.84
   4  -2  -6   13.26    1.83
   4   2  -6   12.71    1.83
   4  -2  -6   11.80    1.70
   4   2  -6    9.73    1.58
   4   2  -5  119.20    4.86
   4  -2  -5  111.86    4.54
   4  -2  -5  120.72    4.79
   4   2  -5  115.51    4.62
   4   2  -4   39.83    2.52
   4   2  -4   42.08    2.75
   4  -2  -4   39.38    2.37
   4  -2  -4   36.48    2.42
   4   2  -4   44.37    2.44
   4  -2  -3    9.60    1.14
   4   2  -3   10.72    1.19
   4   2  -3    9.26    1.19
   4   2  -3   10.27    1.37
   4  -2  -3    9.06    1.23
   4   2  -3   10.20    1.27
   4   2  -2  435.57    7.77
   4  -2  -2  443.41    6.97
   4   2  -2  449.15    7.07
   4   2  -2  426.84    7.54
   4  -2  -2  446.44    7.68
   4   2  -2  429.31    7.52
   4  -2  -1   27.31    1.88
   4   2  -1   30.78    1.94
   4   2  -1   29.67    1.93
   4  -2  -1   35.55    2.05
   4   2  -1   32.28    1.99
   4   2  -1   28.81    2.03
   4  -2   0  125.70    3.90
   4   2   0  124.25    3.80
   4  -2   0  124.40    3.89
   4   2   0  123.73    3.92
   4   2   0  119.81    3.76
   4   2   0  122.87    4.16
   4  -2   1   11.38    1.22
   4   2   1   11.33    1.21
   4   2   1   11.09    1.21
   4  -2   1   10.67    1.29
   4   2   1   11.74    1.33
   4  -2   2   68.11    2.93
   4   2   2   67.99    2.90
   4  -2   2   61.01    3.00
   4   2   2   61.14    3.02
   4  -2   3   79.34    3.65
   4   2   3   68.12    3.41
   4  -2   4   79.86    4.00
   4   2   4   80.80    4.06
   4  -2   5  106.05    5.19
   4   2   5  106.93    5.22
   4   2   6  101.67    5.70
   4  -2   6   94.73    5.51
   4   2   6   93.87    5.46
   4  -2   6   89.70    5.26
   4   2   6   95.75    5.40
   4  -2   6   95.07    5.48
   4  -2   7   59.92    4.66
   4   2   7   54.57    4.32
   4   2   7   70.08    4.79
   4  -2   7   59.99    4.68
   4   2   7   62.57    4.71
   4  -2   7   58.15    4.51
   4   2   7   63.78    4.64
   4  -2   8    0.42    0.74
   4   2   8    1.54    0.98
   4   2   8    1.37    0.99
   4  -2   8    3.72    1.27
   4   2   8    5.00    1.49
   4  -2   9   18.47    2.41
   4   2   9   15.67    2.16
   4  -2   9   16.10    2.25
   4   2   9   15.13    2.20
   4  -2  10    6.95    1.36
   4   2  10    4.74    1.17
   4  -2  10    6.86    1.36
   4   2  10    6.02    1.29
   4  -2  11   -0.12    0.37
   4   2  11    0.54    0.42
   4  -2  11    0.00    0.34
   4   2  11    0.22    0.41
   4  -3 -13    5.61    0.95
   4   3 -13    6.52    1.01
   4  -3 -12    7.77    1.31
   4   3 -12    7.01    1.26
   4  -3 -11    0.09    0.72
   4   3 -11    0.48    0.67
   4  -3 -10    1.00    0.79
   4   3 -10    1.55    0.96
   4   3  -9  190.05    8.00
   4  -3  -9  185.04    7.71
   4  -3  -9  180.59    7.47
   4   3  -9  194.67    7.76
   4  -3  -9  187.15    7.45
   4   3  -9  180.43    7.33
   4   3  -8   -1.74    0.88
   4  -3  -8    0.07    0.60
   4   3  -8   -2.12    1.06
   4  -3  -8    0.04    0.78
   4  -3  -8    0.68    0.74
   4   3  -8   -1.09    0.80
   4   3  -7   68.43    4.34
   4  -3  -7   65.98    4.23
   4  -3  -7   66.21    4.23
   4   3  -7   62.11    4.03
   4   3  -6   32.34    2.67
   4   3  -6   39.25    3.09
   4  -3  -6   38.63    2.99
   4  -3  -6   38.12    3.03
   4  -3  -5   91.80    4.17
   4   3  -5  103.74    4.68
   4  -3  -5   92.24    4.10
   4   3  -5   91.40    4.07
   4  -3  -4  129.45    4.57
   4   3  -4  133.03    4.60
   4   3  -4  135.83    5.02
  -4   3   4  132.33    4.27
   4   3  -4  140.23    4.52
   4   3  -3    2.93    0.71
   4  -3  -3    1.59    0.56
   4  -3  -3    2.47    0.75
   4   3  -3    1.41    0.70
   4   3  -3    1.78    0.66
  -4   3   3    1.89    0.59
   4   3  -3    2.72    0.79
   4  -3  -2   25.62    1.68
   4   3  -2   25.57    1.72
   4   3  -2   25.04    1.96
   4  -3  -2   23.61    1.83
   4   3  -2   23.97    1.83
   4   3  -2   23.94    1.94
   4  -3  -1   72.35    3.01
   4   3  -1   71.82    2.97
   4   3  -1   70.56    3.10
   4  -3  -1   73.71    2.90
   4   3  -1   72.91    2.93
   4   3  -1   74.00    3.34
  -4  -3   0    0.42    0.40
   4  -3   0    0.58    0.52
   4  -3   0    0.83    0.52
   4   3   0    0.38    0.41
   4   3   0    0.40    0.46
   4   3   0    0.69    0.53
   4   3   0    0.40    0.57
   4  -3   1   77.59    3.04
   4   3   1   79.25    3.02
   4   3   1   77.58    3.28
   4  -3   1   74.98    3.22
   4   3   1   79.56    3.34
   4   3   1   74.16    3.34
   4   3   2  450.47    7.34
   4  -3   2  441.56    7.39
   4  -3   2  435.69    8.17
   4   3   2  425.29    8.08
   4  -3   3    4.37    0.95
   4   3   3    6.43    1.15
   4  -3   4    0.71    0.61
   4   3   4    1.07    0.66
   4  -3   5   30.64    2.78
   4   3   5   29.43    2.73
   4  -3   6   74.57    4.82
   4   3   6   79.21    4.95
   4  -3   6   80.98    5.04
   4   3   6   76.41    4.85
   4  -3   6   72.41    4.63
   4   3   6   75.04    4.67
   4   3   6   86.33    5.23
   4  -3   7   45.01    3.92
   4   3   7   41.08    3.74
   4   3   7   48.74    4.04
   4  -3   7   42.80    3.88
   4   3   7   39.70    3.66
   4  -3   7   43.03    3.79
   4   3   7   42.85    3.71
   4  -3   8   22.24    2.78
   4   3   8   23.07    2.81
   4  -3   8   21.09    2.82
   4   3   8   22.88    2.75
   4   3   8   24.26    2.87
   4  -3   9   49.84    3.78
   4   3   9   47.45    3.64
   4   3   9   46.63    3.72
   4  -3   9   46.21    3.69
   4   3   9   51.50    3.78
   4  -3  10    6.39    1.25
   4   3  10    8.97    1.46
   4  -3  10    4.49    1.09
   4   3  10    8.16    1.41
   4  -3  11    6.96    1.02
   4   3  11    7.21    1.07
   4  -3  11    7.74    1.07
   4   3  11    7.51    1.06
   4   4 -13    4.13    0.78
   4  -4 -12    0.23    0.52
   4   4 -12    0.18    0.45
   4  -4 -11   77.47    4.41
   4   4 -11   73.72    4.33
   4  -4 -10    0.75    0.85
   4   4 -10    1.31    0.77
   4  -4  -9   17.93    2.35
   4   4  -9   16.86    2.33
   4   4  -9   20.31    2.71
   4  -4  -9   18.61    2.51
   4  -4  -9   17.41    2.34
   4   4  -9   15.28    2.19
   4  -4  -8  102.72    5.48
  -4   4   8  109.50    5.49
   4   4  -8  108.89    5.87
   4  -4  -8  104.35    5.59
   4   4  -8  103.90    5.49
   4  -4  -8  108.27    5.52
   4   4  -8  104.20    5.36
   4  -4  -7  138.87    6.03
   4   4  -7  147.06    6.51
   4  -4  -7  134.02    6.02
   4   4  -7  134.09    5.76
   4   4  -6   13.62    1.94
   4  -4  -6   11.98    1.76
   4   4  -6   11.83    1.65
   4   4  -5  191.72    6.54
   4   4  -5  190.36    5.88
   4  -4  -5  193.01    6.05
   4   4  -5  197.13    5.70
  -4   4   4   95.64    3.86
   4   4  -4  100.25    4.51
   4  -4  -4   96.18    3.98
   4   4  -4   93.68    3.92
   4   4  -4   94.45    3.94
  -4   4   3   18.31    1.65
   4  -4  -3   19.57    1.47
   4   4  -3   18.94    1.50
   4   4  -3   19.40    1.97
   4  -4  -3   20.84    1.81
   4   4  -3   19.51    1.75
   4   4  -3   18.60    1.80
   4  -4  -2   30.10    1.81
   4   4  -2   29.39    1.81
   4   4  -2   29.62    2.23
   4  -4  -2   33.82    2.16
   4   4  -2   32.69    2.13
   4   4  -2   29.87    2.27
   4  -4  -1  397.26    6.98
   4   4  -1  392.74    6.85
   4  -4  -1  392.69    6.58
   4   4  -1  382.84    6.59
   4   4  -1  386.61    7.53
   4   4  -1  377.54    7.79
   4  -4   0  262.57    5.51
   4   4   0  256.69    5.37
   4   4   0  250.40    5.98
   4  -4   0  262.65    5.61
   4   4   0  263.44    5.69
  -4  -4   0  264.26    5.87
   4   4   0  263.92    6.45
  -4  -4  -1  313.95    6.62
   4  -4   1  308.97    5.98
   4   4   1  305.61    5.85
   4   4   1  304.19    6.78
   4  -4   1  315.46    6.66
   4   4   1  307.53    6.63
   4   4   1  308.94    6.99
   4  -4   2  453.91    7.40
   4   4   2  464.83    7.40
   4  -4   2  468.39    8.68
   4   4   2  466.02    8.68
  -4  -4  -2  466.11    8.49
   4   4   2  464.03    8.63
   4  -4   3  469.91    9.35
   4   4   3  463.47    9.34
   4  -4   4    1.40    0.76
   4   4   4    1.17    0.72
   4  -4   5   12.96    1.84
   4   4   5   12.79    1.81
   4  -4   6    7.84    1.58
   4   4   6    9.65    1.75
   4  -4   6    9.23    1.75
   4   4   6    8.68    1.64
   4  -4   6    9.08    1.69
   4   4   6    7.79    1.58
   4   4   6    8.36    1.69
   4  -4   7   16.38    2.35
   4   4   7   13.36    2.11
   4  -4   7   12.99    2.14
   4   4   7   13.68    2.13
   4   4   7   15.30    2.30
   4  -4   7    9.64    1.88
   4   4   7   12.63    2.05
   4   4   8   32.51    3.17
   4   4   8   38.41    3.56
   4  -4   8   38.48    3.55
   4   4   8   35.78    3.34
   4  -4   8   37.95    3.46
   4  -4   9   -0.25    0.61
   4   4   9   -0.75    0.69
   4   4   9   -0.36    0.84
   4  -4   9   -0.50    0.70
   4   4   9   -0.51    0.76
   4  -4  10   51.51    3.19
   4   4  10   54.52    3.32
   4  -4  10   48.05    3.10
   4   4  10   53.70    3.25
   4  -4  11    0.01    0.30
   4   4  11    0.54    0.39
   4   4  11   -0.10    0.36
  -4  -5  12   46.53    2.76
   4  -5 -12   44.35    2.81
   4   5 -12   43.43    2.84
   4   5 -11   14.59    1.88
   4  -5 -11   15.48    1.98
   4   5 -11   15.59    1.99
   4   5 -10    3.65    1.12
   4  -5 -10    2.62    1.03
   4   5 -10    2.78    1.01
   4   5  -9   25.61    2.90
   4   5  -9   21.07    2.57
   4  -5  -9   22.97    2.64
   4   5  -8   23.49    2.71
   4  -5  -8   27.75    2.63
   4   5  -8   27.44    2.80
   4  -5  -8   27.40    2.80
  -4   5   8   28.56    2.95
   4   5  -8   28.53    3.10
   4  -5  -8   28.56    2.85
   4   5  -8   23.40    2.55
   4   5  -7    3.05    1.33
   4  -5  -7    2.77    0.99
   4   5  -7    5.10    1.20
   4  -5  -6  191.88    6.50
   4   5  -6  195.26    7.21
   4   5  -6  185.59    6.25
   4  -5  -5    0.13    0.47
   4   5  -5   -0.44    0.86
   4   5  -5    0.22    0.44
  -4   5   5    0.32    0.57
   4   5  -5    0.40    0.55
  -4   5   4   63.19    3.35
   4   5  -4   64.01    3.77
   4  -5  -4   64.45    3.27
   4   5  -4   63.95    3.27
   4   5  -3    0.26    0.38
   4  -5  -3    0.10    0.32
   4  -5  -3   -0.44    0.44
   4   5  -3    0.11    0.47
  -4   5   3   -0.56    0.60
   4  -5  -2   50.83    2.30
   4   5  -2   44.06    2.17
   4   5  -2   45.30    2.85
   4  -5  -2   45.83    2.47
   4   5  -2   44.57    2.43
   4   5  -2   44.45    2.87
   4  -5  -1   89.85    3.32
   4   5  -1   88.06    3.23
   4  -5  -1   93.22    3.16
   4   5  -1   91.73    3.18
   4   5  -1   87.30    3.79
   4   5  -1   90.15    4.01
   4   5   0  341.01    6.09
   4  -5   0  339.19    6.14
   4   5   0  334.90    7.28
   4  -5   0  337.70    6.28
   4   5   0  337.09    6.36
  -4  -5   0  341.08    7.16
   4   5   0  357.56    7.84
   4  -5   1  853.69    9.80
   4   5   1  825.83    9.53
   4   5   1  821.46   11.77
   4  -5   1  857.21   10.85
   4   5   1  830.04   10.83
  -4  -5  -1  839.50   11.62
   4   5   1  824.27   11.94
   4  -5   2 2855.92   18.53
   4   5   2 2829.23   18.25
   4  -5   2 2893.88   21.62
   4   5   2 2821.03   21.52
  -4  -5  -2 2799.84   22.22
   4   5   2 2828.37   21.92
   4  -5   3   32.85    2.52
   4   5   3   37.01    2.70
   4  -5   4  120.51    5.06
   4   5   4  119.57    5.08
  -4  -5  -4  123.08    5.22
   4  -5   5    2.76    0.93
   4   5   5    1.53    0.72
   4  -5   6    1.14    0.71
   4   5   6    1.27    0.78
   4  -5   6   -0.58    0.72
   4   5   6    2.13    0.96
   4  -5   6    1.69    0.86
   4   5   6    0.60    0.60
   4   5   6    1.25    0.88
   4  -5   7   19.04    2.49
   4   5   7   18.14    2.33
   4   5   7   20.85    2.61
   4   5   7   19.35    2.45
   4  -5   7   16.01    2.30
   4  -5   7   19.67    2.46
   4   5   7   19.20    2.63
   4  -5   8    9.88    1.73
   4   5   8    8.83    1.65
   4   5   8   10.24    1.88
   4  -5   8    6.97    1.54
   4   5   8    8.50    1.54
   4  -5   9    6.29    1.31
   4   5   9    4.87    1.19
   4   5   9    4.77    1.22
   4  -5   9    5.17    1.26
   4   5   9    6.46    1.34
   4   5  10    3.24    0.88
   4  -5  10    3.70    0.91
   4   5  10    4.19    0.94
   4  -5  10    3.02    0.81
   4  -5  11    0.86    0.45
   4   6 -12    1.24    0.53
  -4  -6  12    2.20    0.73
   4   6 -11   45.95    3.33
   4  -6 -11   47.12    3.15
   4   6 -11   46.36    3.20
   4   6 -10   13.76    2.15
   4  -6 -10   15.11    1.94
   4   6 -10   12.98    1.88
   4   6  -9   14.14    2.21
   4   6  -9   17.52    2.23
   4  -6  -9   19.59    2.33
   4   6  -8    2.75    1.07
   4  -6  -8    3.33    1.10
   4   6  -8    4.06    1.37
   4  -6  -7   60.68    3.85
   4   6  -7   53.22    4.11
   4   6  -7   50.32    3.42
   4  -6  -6   42.16    3.04
   4   6  -6   40.38    2.92
   4   6  -6   42.72    3.50
   4   6  -5  238.60    7.77
   4  -6  -5  251.77    6.83
   4   6  -5  244.00    6.68
  -4   6   5  249.39    7.44
   4  -6  -4   -0.13    0.37
   4   6  -4    0.41    0.58
   4   6  -4   -0.06    0.76
  -4   6   4    0.51    0.62
   4   6  -3   56.51    3.44
   4  -6  -3   55.34    2.85
   4   6  -3   56.86    2.88
  -4   6   3   55.15    3.23
   4  -6  -2   18.45    1.38
   4   6  -2   18.52    1.39
   4  -6  -2   19.49    1.61
   4   6  -2   18.25    1.56
   4   6  -2   17.79    1.89
   4  -6  -1  240.00    5.31
   4   6  -1  242.77    5.30
   4  -6  -1  248.70    5.08
   4   6  -1  235.92    5.00
   4   6  -1  235.98    6.50
   4   6  -1  242.80    6.95
   4  -6   0   17.20    1.40
   4   6   0   20.58    1.49
   4   6   0   17.08    1.81
   4  -6   0   18.57    1.49
   4   6   0   17.44    1.49
  -4  -6   0   17.17    1.76
   4   6   0   15.10    1.82
   4  -6   1 1023.04   10.56
   4   6   1 1015.17   10.42
   4   6   1  992.17   13.61
   4  -6   1 1026.57   11.61
   4   6   1 1017.32   11.71
  -4  -6  -1 1026.24   13.74
   4   6   1 1027.39   13.79
   4  -6   2  437.53    8.31
   4   6   2  418.61    8.23
  -4  -6  -2  412.78    9.10
   4   6   2  411.13    8.64
   4  -6   3  187.65    5.91
   4   6   3  190.91    6.01
  -4  -6  -3  195.55    6.54
   4   6   4    0.61    0.68
  -4  -6  -4   -0.14    0.70
   4   6   5   22.12    2.36
  -4  -6  -5   25.89    2.67
   4   6   6   12.65    1.83
   4   6   6   11.39    2.04
   4   6   7    7.59    1.40
   4  -6   7    7.58    1.57
   4   6   7    8.92    1.64
   4   6   7    6.50    1.60
   4   6   8   32.21    2.88
   4   6   8   35.39    3.24
   4  -6   8   39.75    3.22
   4   6   8   32.39    2.88
   4   6   9   13.08    1.72
   4   6   9   13.25    1.86
   4  -6   9    8.86    1.43
   4   6   9   11.70    1.64
   4   6  10    0.88    0.51
   4   7 -12   25.82    2.02
  -4  -7  12   26.40    1.96
   4   7 -11    0.17    0.55
  -4  -7  11   -0.21    0.60
   4   7 -10   19.54    2.46
   4   7  -9    9.65    1.84
   4   7  -8   30.10    3.20
   4  -7  -8   30.35    2.88
   4   7  -8   34.71    3.49
   4   7  -7   88.55    5.28
   4   7  -7   98.91    5.76
   4  -7  -7   97.66    4.98
   4   7  -6  223.81    8.18
   4   7  -5    1.38    0.98
  -4   7   5    0.78    0.71
   4   7  -4  396.43    9.87
  -4   7   4  413.42    9.61
   4   7  -3   59.96    3.71
   4   7  -2   19.06    2.07
   4   7  -1   45.27    3.03
   4   7   0   50.25    3.16
  -4  -7   0   43.02    2.89
   4   7   0   53.61    3.38
   4   7   1   18.00    2.03
  -4  -7  -1   14.90    1.83
   4   7   1   16.25    1.88
   4   7   2  124.03    4.94
  -4  -7  -2  120.46    5.21
  -4  -7  -3   83.03    4.50
  -4  -7  -4    3.55    1.02
  -4  -7  -5   13.63    2.02
   4   7   5   13.24    2.06
   4   7   6    6.56    1.64
   4   7   7    8.87    1.84
   4   7   8   11.89    1.89
   4   7   9    7.77    1.34
   4  -7  10    4.35    0.90
   4   8 -12   15.17    1.52
  -4  -8  12   13.85    1.39
   4   8 -11   15.89    1.98
  -4  -8  11   13.93    1.68
   4   8 -10   -0.13    0.74
  -4  -8  10   -0.21    0.77
   4   8  -9    5.93    1.59
   4   8  -8   -1.43    0.92
   4  -8  -8    0.00    0.56
   4   8  -7   24.17    2.92
   4  -8  -7   26.67    2.69
   4   8  -7   27.80    3.15
   4   8  -6   49.12    3.91
   4  -8  -6   52.81    3.66
   4   8  -6   48.66    3.96
  -4   8   5  236.09    8.03
   4   8  -5  226.38    8.03
  -4   8   4   23.30    2.45
   4   8  -4   22.89    2.48
   4   8  -3  129.52    5.57
   4   8  -2   38.07    2.98
   4   8  -1    6.30    1.29
  -4  -8   0    0.75    0.65
   4   8   0    0.14    0.65
   4   8   0    0.51    0.66
   4   8   1   10.11    1.61
  -4  -8  -1    9.51    1.54
   4   8   1    5.84    1.25
  -4  -8  -2   19.39    2.24
   4   8   2   21.91    2.14
  -4  -8  -3    5.44    1.31
  -4  -8  -4   25.87    2.80
  -4  -8  -5   81.50    4.99
   4   8   5   65.59    4.49
   4   8   6   13.12    2.15
   4   8   7   17.16    2.44
   4   8   8    7.15    1.64
   4  -8   9    1.79    0.82
   4  -8  10    8.31    1.12
  -4  -9  12    2.54    0.58
  -4  -9  11    1.27    0.62
   4   9 -11    0.50    0.71
   4   9 -10   18.29    2.29
  -4  -9  10   18.61    2.16
   4   9  -9    7.27    1.71
  -4  -9   9    5.74    1.39
   4   9  -8    8.90    1.75
   4  -9  -8    9.01    1.64
   4   9  -7   93.27    5.58
   4  -9  -7  102.09    5.21
   4   9  -7   98.52    5.83
   4   9  -6    8.89    1.82
   4  -9  -6    8.93    1.64
   4   9  -6    7.64    1.65
  -4   9   5   47.05    3.78
   4   9  -5   44.83    3.68
   4   9  -4   29.91    2.90
  -4   9   4   31.74    3.01
   4   9  -3  163.93    6.46
  -4   9   3  169.92    6.59
   4   9  -2   20.53    2.31
   4   9  -1   70.93    4.08
   4   9   0    2.68    1.00
  -4  -9   0    3.98    1.11
  -4  -9  -1    9.62    1.65
   4   9   1    6.38    1.27
  -4  -9  -2    2.30    1.01
   4   9   2    2.10    0.77
  -4  -9  -3  144.77    6.47
   4  -9   4    4.28    1.16
  -4  -9  -4    4.06    1.25
   4   9   4    5.01    1.25
  -4  -9  -5    8.71    1.73
   4  -9   5    5.44    1.44
   4   9   5    4.71    1.31
   4  -9   6   23.94    2.71
   4   9   6   20.14    2.58
   4   9   7   24.87    2.80
   4  -9   7   27.07    2.83
   4  -9   8    0.11    0.60
   4   9   8    0.24    0.72
   4  -9   9    0.28    0.46
  -4 -10  11   -0.60    0.51
   4  10 -11   -0.24    0.59
   4  10 -10   24.85    2.57
  -4 -10  10   23.35    2.27
   4  10  -9   -0.60    0.92
  -4 -10   9   -0.11    0.73
   4  10  -8   23.14    2.79
   4 -10  -8   23.56    2.50
  -4 -10   8   24.14    2.58
   4  10  -7   62.88    4.59
   4 -10  -7   70.54    4.32
  -4 -10   7   66.97    4.22
   4  10  -6   -0.19    0.76
   4 -10  -6    0.61    0.58
   4  10  -5    1.17    0.92
   4 -10  -5    0.80    0.73
   4  10  -5    1.40    0.86
  -4  10   5    1.69    0.96
   4  10  -4   27.86    2.94
  -4  10   4   31.55    3.08
   4 -10  -4   25.63    2.56
   4  10  -4   26.66    2.81
   4  10  -3   -0.27    0.82
  -4  10   3    1.18    0.99
   4  10  -2  667.75   13.18
  -4 -10   1    3.70    1.20
   4  10  -1    2.95    1.04
   4  10   0  113.57    5.37
  -4 -10   0  109.90    5.46
  -4 -10  -1   18.94    2.34
   4  10   1   22.23    2.33
   4 -10   2   12.90    1.85
  -4 -10  -2   18.68    2.39
   4 -10   3   34.78    3.09
  -4 -10  -3   35.14    3.33
   4 -10   4   96.15    5.13
  -4 -10  -4   99.93    5.69
   4  10   5   27.51    2.92
   4 -10   5   30.81    3.00
   4 -10   6  108.36    5.52
   4  10   6   93.88    5.34
   4 -10   7    0.20    0.62
   4  10   7   -0.81    0.78
   4 -10   8    4.56    1.07
   4  10   8    5.59    1.36
   4 -10   9    0.53    0.39
   4  11 -11    4.68    0.91
   4  11 -11    4.20    0.90
  -4 -11  11    3.28    0.71
  -4 -11  10    0.77    0.66
   4  11 -10    1.65    0.86
   4  11  -9   68.23    4.43
  -4 -11   9   73.04    4.18
  -4  11   8    3.71    1.12
   4  11  -8    2.47    1.00
  -4 -11   8    3.26    1.09
  -4  11   7   79.10    4.79
   4  11  -7   70.24    4.87
   4 -11  -7   70.45    4.33
  -4 -11   7   68.78    4.24
   4  11  -6    0.81    0.84
  -4 -11   6    2.48    0.91
   4  11  -5   16.29    2.45
   4 -11  -5   17.42    2.18
   4  11  -5   15.23    2.22
  -4 -11   5   15.85    1.93
  -4  11   5   16.93    2.41
   4 -11  -4   15.56    2.04
   4  11  -4   16.57    2.28
   4  11  -4   17.28    2.42
  -4  11   4   15.30    2.23
   4  11  -3  143.70    6.66
   4 -11  -3  146.41    6.56
   4 -11  -3  138.71    5.81
   4  11  -3  142.06    6.38
  -4  11   3  152.65    6.67
   4  11  -2   53.82    4.06
   4 -11  -2   49.86    3.52
   4  11  -2   47.41    3.62
   4 -11  -2   49.92    3.83
   4  11  -1  363.29    9.78
  -4 -11   1  368.28   10.32
  -4 -11   0    2.00    1.00
   4  11   0    2.46    1.00
   4 -11   0    2.26    0.99
   4 -11   1   14.84    1.95
  -4 -11  -1   17.17    2.37
   4  11   1   12.09    1.82
   4 -11   2   38.64    3.24
  -4 -11  -2   42.54    3.67
   4 -11   3  117.24    5.63
  -4 -11  -3  134.55    6.60
   4 -11   4    7.60    1.56
   4  11   4    5.48    1.34
   4 -11   5   19.29    2.32
   4  11   5   18.95    2.42
   4 -11   6    0.86    0.79
   4  11   6   -0.33    0.67
   4  11   7   33.49    2.98
   4 -11   7   33.50    2.83
   4  11   8    5.03    1.16
   4 -11   8    3.49    0.87
   4 -11   9   -0.83    0.41
   4  12 -10   47.38    3.04
   4  12 -10   45.12    2.70
  -4 -12  10   44.64    2.76
   4  12  -9    0.50    0.83
  -4 -12   9   -0.82    0.76
  -4  12   8   58.82    3.81
   4  12  -8   65.24    4.42
  -4 -12   8   61.72    3.82
  -4  12   7    8.70    1.69
   4  12  -7    5.00    1.47
   4 -12  -7    6.65    1.40
  -4 -12   7    8.32    1.53
   4 -12  -6   20.66    2.33
  -4 -12   6   17.52    2.17
   4  12  -6   16.82    2.52
   4  12  -5    0.75    0.60
   4 -12  -5    0.04    0.55
  -4 -12   5    0.66    0.52
   4  12  -4    0.45    0.63
   4 -12  -4    0.87    0.59
   4  12  -4    1.75    0.88
  -4  12   4    1.34    0.82
   4  12  -3   96.62    5.57
   4 -12  -3  105.55    5.19
  -4  12   3  105.66    5.69
   4  12  -3  108.87    5.65
   4 -12  -3  107.99    5.81
  -4  12   2   98.08    4.99
   4 -12  -2   96.46    4.97
   4  12  -2   94.75    5.45
   4  12  -2   95.22    5.22
   4 -12  -2  100.70    5.61
  -4 -12   2   91.98    5.38
   4 -12  -1   31.96    2.93
   4  12  -1   30.84    3.05
  -4 -12   1   35.22    3.35
   4 -12  -1   29.48    3.08
   4 -12   0   71.74    4.38
  -4 -12   0   69.80    4.73
   4 -12   0   72.24    4.81
  -4 -12  -1    6.58    1.57
   4 -12   1    7.53    1.57
   4 -12   1    7.77    1.68
   4  12   1    9.51    1.61
   4 -12   2    6.78    1.48
  -4 -12  -2    5.37    1.46
   4 -12   3  110.26    5.43
   4 -12   4   35.03    3.09
   4  12   4   33.11    3.09
   4 -12   5    5.15    1.32
   4  12   5    4.17    1.23
   4 -12   6   13.01    1.80
   4  12   6   13.05    1.93
   4  12   7   12.02    1.78
   4 -12   7   10.34    1.51
   4 -12   8    2.35    0.66
   4  12   8    1.55    0.72
   4  13 -10   14.11    1.52
  -4  13   9   32.24    2.30
   4  13  -9   38.70    2.93
  -4 -13   9   38.51    2.68
  -4  13   8    0.47    0.60
   4  13  -8    0.09    0.88
  -4 -13   8   -0.53    0.75
  -4  13   7   35.49    3.06
   4  13  -7   36.01    3.39
   4 -13  -7   36.38    2.87
  -4 -13   7   37.90    3.03
   4 -13  -6    1.57    0.75
  -4 -13   6    0.56    0.59
   4  13  -6    0.22    0.72
   4  13  -5    2.88    1.29
   4 -13  -5    2.34    0.88
   4  13  -4    0.53    0.84
   4 -13  -4   -0.65    0.75
  -4  13   3    1.83    0.82
   4  13  -3    2.09    0.96
   4 -13  -3    2.13    0.93
   4  13  -3    1.21    1.01
   4 -13  -3    0.69    0.73
  -4  13   3   -0.75    0.72
  -4  13   2    8.00    1.55
   4  13  -2    7.08    1.68
   4 -13  -2   11.24    1.80
  -4 -13   2    7.94    1.68
   4  13  -2   10.22    1.77
   4 -13  -2    8.37    1.76
   4 -13  -1   22.08    2.49
   4 -13  -1   21.96    2.79
   4  13  -1   17.11    2.33
  -4 -13   1   18.92    2.54
  -4 -13   0   -1.97    0.99
   4 -13   0    0.51    0.68
   4 -13   0   -0.06    0.86
   4  13   0    2.50    1.11
  -4 -13  -1    2.16    1.07
   4 -13   1    1.91    0.83
   4 -13   1    3.20    1.20
   4  13   1    0.79    0.58
   4 -13   2    7.30    1.54
   4 -13   2    7.46    1.66
   4 -13   3    7.42    1.44
   4 -13   4   -0.57    0.83
   4  13   4    0.01    0.50
   4 -13   5   20.23    2.23
   4 -13   5   19.48    2.33
   4  13   5   17.14    2.19
   4 -13   6    6.69    1.21
   4  13   6    8.40    1.51
   4 -13   7    3.47    0.79
   4  13   7    2.60    0.85
  -4  14   9    8.98    1.13
   4  14  -9    7.16    1.20
  -4  14   8    0.66    0.56
   4  14  -8    0.00    0.66
  -4 -14   8    0.13    0.57
  -4  14   7   -0.36    0.61
   4 -14  -7    0.59    0.57
   4  14  -7    1.41    0.98
  -4 -14   7   -1.43    0.71
   4  14  -6   44.28    3.66
   4 -14  -6   39.29    2.95
  -4 -14   6   32.84    2.73
   4  14  -5    8.25    1.81
   4 -14  -5    9.30    1.57
  -4  14   4    1.23    0.73
   4 -14  -4    0.59    0.60
  -4  14   3    1.31    0.69
   4  14  -3    2.03    1.04
   4 -14  -3   -1.05    0.73
   4 -14  -3   -0.03    0.48
  -4  14   2    7.57    1.57
   4 -14  -2    6.01    1.35
   4 -14  -2    6.38    1.55
   4 -14  -1   34.90    3.06
   4 -14  -1   34.57    3.49
  -4  14   1   36.00    3.23
   4 -14   0    5.02    1.22
   4 -14   0    6.08    1.53
   4 -14   1   75.40    4.41
   4 -14   1   73.99    5.02
   4 -14   2    1.20    0.74
   4 -14   2    2.14    0.99
   4 -14   3   17.65    2.15
   4 -14   3   15.43    2.25
   4 -14   4    9.51    1.57
   4 -14   4   10.71    1.84
   4  14   4   10.61    1.71
   4 -14   5   -0.31    0.52
   4 -14   5    0.88    0.67
   4  14   5   -0.11    0.51
   4  14   6    1.71    0.74
   4  14   7   13.65    1.57
   4  15  -9   -0.13    0.33
  -4  15   8    0.01    0.36
   4  15  -8    1.59    0.77
  -4  15   7   -0.93    0.61
   4  15  -7    0.22    0.67
   4  15  -6    0.95    0.71
   4 -15  -6   -0.01    0.56
   4  15  -5    1.75    1.05
   4 -15  -5    2.30    0.95
   4  15  -4   28.65    2.94
   4 -15  -4   31.35    2.73
  -4  15   4   26.40    2.49
  -4  15   3   -0.61    0.62
   4 -15  -3   -0.23    0.60
  -4  15   2    6.64    1.40
   4 -15  -2    5.86    1.50
   4 -15  -2    5.77    1.30
  -4  15   1   -0.21    0.74
   4 -15  -1   -0.20    0.71
   4 -15  -1   -1.01    0.85
   4 -15   0   64.02    3.96
   4 -15   0   65.75    4.79
  -4  15   0   68.76    4.46
   4 -15   1    3.34    1.06
   4 -15   1    6.92    1.71
   4 -15   2   31.76    2.70
   4 -15   2   31.71    3.22
   4 -15   3    0.14    0.48
   4 -15   3    0.00    0.60
   4 -15   4   34.76    3.08
   4  15   4   36.19    2.85
   4 -15   5    6.76    1.27
   4  15   5    8.56    1.37
   4  15   6    0.34    0.45
   4  16  -8   -0.01    0.29
  -4  16   7   17.64    1.71
   4  16  -7   17.52    1.83
  -4  16   6   -0.11    0.58
   4  16  -6   -1.22    0.71
   4 -16  -6   -0.08    0.44
   4  16  -5   41.52    3.23
   4 -16  -5   45.08    2.90
   4 -16  -4    9.99    1.48
  -4  16   4   12.70    1.75
   4 -16  -3   46.84    3.16
  -4  16   3   41.57    3.13
  -4  16   2   -0.07    0.63
   4 -16  -2   -0.47    0.72
   4 -16  -2    0.00    0.59
  -4  16   1    0.42    0.73
   4 -16  -1    0.97    0.79
   4 -16  -1    1.88    0.95
  -4  16   0    1.08    0.99
   4 -16   0   -0.93    0.60
   4 -16   0    0.12    0.83
   4 -16   1   19.32    2.01
   4 -16   1   19.43    2.48
  -4  16  -1   19.58    2.34
   4 -16   2    0.34    0.81
   4 -16   3   28.63    2.75
   4 -16   4    9.74    1.55
   4 -16   5    9.85    1.33
   4  16   5   10.21    1.30
  -4  17   6   32.96    2.33
   4 -17  -5    0.64    0.46
   4 -17  -4   51.04    2.84
  -4  17   4   40.46    2.74
  -4  17   3    1.66    0.76
   4 -17  -3   -0.05    0.53
  -4  17   2    7.86    1.41
  -4  17   1    3.46    1.05
   4 -17  -1    3.04    1.04
  -4  17   0    3.57    1.07
   4 -17   0    6.02    1.46
  -4  17  -1    0.93    0.73
   4 -17   1    1.26    0.81
  -4  17  -2    7.26    1.33
   4 -17   2    6.14    1.33
  -4  17  -3    2.11    0.81
   4 -17   3    1.08    0.49
  -4  17  -4   12.99    1.51
   4 -17   4   11.07    1.45
  -4  17  -5    3.15    0.70
  -4  18   5   18.04    1.69
  -4  18   4    2.90    0.74
  -4  18   3    0.86    0.54
  -4  18   2    0.10    0.54
  -4  18   1    4.65    1.08
  -4  18   0   -1.05    0.69
   4 -18   0    0.14    0.60
  -4  18  -1    6.99    1.19
   4 -18   1    8.40    1.42
  -4  18  -2    0.10    0.46
   4 -18   2    0.17    0.58
  -4  18  -3   -0.18    0.50
   4 -18   3   -0.88    0.52
  -4  18  -4    1.27    0.50
  -4  19   3    4.87    0.83
  -4  19   2    4.75    0.94
  -4  19   1    0.21    0.44
  -4  19   0    3.67    0.82
  -4  19  -1    1.02    0.54
   4 -19   1    0.71    0.51
  -4  19  -2    0.20    0.34
   4 -19   2    0.41    0.40
   5   0 -13   19.70    1.57
   5   0 -12   -0.60    0.62
   5   0 -11  133.04    5.70
   5   0 -10   -0.52    0.76
   5   0  -9  120.90    6.42
   5   0  -8    0.79    0.86
   5   0  -8    0.78    0.99
   5   0  -8    0.02    0.64
   5   0  -7  209.73    7.72
   5   0  -7  160.32    7.15
   5   0  -6    0.40    0.77
   5   0  -6    0.00    0.53
   5   0  -5    6.19    1.29
   5   0  -5    5.99    1.25
   5   0  -4   -0.44    0.78
   5   0  -4    0.06    0.50
   5   0  -4    0.23    0.68
   5   0  -3  368.89    7.37
   5   0  -3  342.19    7.90
   5   0  -2    0.01    0.61
   5   0  -2    0.37    0.59
   5   0  -1   44.50    2.72
   5   0  -1   48.56    2.82
   5   0   0    0.01    0.57
   5   0   0    1.17    0.68
   5   0   1   28.09    2.14
   5   0   1   30.12    2.30
   5   0   2    0.10    0.50
   5   0   2    0.19    0.47
   5   0   3   37.66    2.83
   5   0   4    0.10    0.53
   5   0   5   -0.27    0.75
   5   0   5   -0.07    0.89
   5   0   5   -0.57    0.86
   5   0   6   -0.06    0.79
   5   0   6    0.36    0.73
   5   0   6    0.00    0.64
   5   0   7   37.89    3.79
   5   0   7   39.52    3.85
   5   0   8   -0.52    1.00
   5   0   8   -0.07    0.70
   5   0   9   27.75    2.71
   5   0   9   28.85    2.73
   5   0  10   -0.07    0.39
   5   0  10    0.71    0.50
   5  -1 -13    0.00    0.28
   5   1 -13    0.14    0.28
   5  -1 -12   57.82    3.30
   5   1 -12   58.73    3.31
   5  -1 -11    4.92    1.28
   5   1 -11    3.89    1.18
   5  -1 -10   67.54    4.51
   5   1 -10   67.27    4.56
   5   1  -9   17.34    2.51
   5  -1  -9   23.61    2.90
   5   1  -8  162.56    7.41
   5   1  -8  184.74    7.67
   5  -1  -8  173.03    7.41
   5  -1  -8  156.04    7.30
   5  -1  -8  160.54    7.54
   5   1  -8  159.52    7.45
   5  -1  -7   32.94    3.30
   5   1  -7   45.30    3.65
   5  -1  -7   36.83    3.27
   5   1  -7   36.13    3.38
   5  -1  -6   -0.07    0.72
   5   1  -6    0.13    0.61
   5   1  -6   -0.02    0.61
   5  -1  -6   -0.43    0.67
   5   1  -5   60.71    3.72
   5  -1  -5   59.41    3.48
   5  -1  -5   59.10    3.74
   5   1  -5   54.29    3.53
   5  -1  -4  654.82    9.91
   5   1  -4  660.01    9.97
   5   1  -4  585.74   10.68
   5  -1  -4  575.35   10.79
   5   1  -4  560.59   10.59
   5  -1  -3  573.14    9.27
   5   1  -3  580.82    9.36
   5   1  -3  560.35    9.72
   5  -1  -3  556.06   10.10
   5   1  -3  550.54    9.99
   5  -1  -2   65.48    3.16
   5   1  -2   65.47    3.17
   5   1  -2   63.35    3.05
   5  -1  -2   61.58    3.27
   5   1  -2   61.67    3.28
   5  -1  -1  445.19    8.58
   5   1  -1  446.25    8.56
   5  -1  -1  454.40    8.44
   5   1  -1  457.71    8.50
   5  -1   0   41.81    2.58
   5   1   0   46.21    2.71
   5  -1   0   42.58    2.70
   5   1   0   45.92    2.76
   5  -1   1   54.92    3.03
   5   1   1   52.56    2.92
   5  -1   1   52.10    3.01
   5   1   1   54.01    3.08
   5  -1   2   42.36    2.67
   5   1   2   38.51    2.54
   5  -1   2   35.70    2.58
   5   1   2   33.31    2.54
   5  -1   3    0.58    0.61
   5   1   3    0.86    0.64
   5  -1   4    5.08    1.22
   5   1   4    6.14    1.41
   5  -1   5    6.86    1.52
   5   1   5    6.20    1.55
   5  -1   5    6.07    1.40
   5   1   5    6.75    1.55
   5  -1   5    7.72    1.70
   5   1   5    5.12    1.39
   5  -1   6    5.09    1.43
   5   1   6    5.55    1.54
   5  -1   6    3.24    1.22
   5   1   6    6.68    1.64
   5  -1   6    5.22    1.54
   5   1   6    3.00    1.26
   5  -1   7    0.13    0.77
   5   1   7    3.94    1.27
   5  -1   7    3.75    1.36
   5   1   7    2.92    1.37
   5  -1   8    8.66    1.75
   5   1   8    7.96    1.68
   5  -1   8    4.68    1.42
   5   1   8    9.66    1.81
   5  -1   9    2.00    0.88
   5   1   9    2.51    1.04
   5  -1   9    1.55    0.82
   5   1   9    2.24    0.98
   5  -1  10    8.11    1.24
   5   1  10   10.24    1.37
   5  -1  10   11.25    1.37
   5   1  10    9.91    1.33
   5  -2 -13   -0.15    0.32
   5   2 -13    0.51    0.37
   5  -2 -12    0.50    0.53
   5   2 -12    0.54    0.47
   5  -2 -11   10.01    1.64
   5   2 -11    7.38    1.46
   5  -2 -10   28.17    2.93
   5   2 -10   31.38    3.16
   5  -2  -9   12.86    2.15
   5   2  -9   12.61    2.19
   5  -2  -8   14.14    2.34
   5   2  -8    9.78    1.99
   5   2  -8   15.40    2.29
   5  -2  -8   12.27    2.17
   5   2  -8   12.71    2.12
   5  -2  -8   14.27    2.20
   5   2  -7   44.34    3.67
   5  -2  -7   39.94    3.54
   5   2  -7   37.43    3.39
   5   2  -7   40.45    3.62
   5  -2  -6   13.90    2.03
   5   2  -6   11.33    1.75
   5   2  -6    9.40    1.65
   5   2  -5  185.74    6.66
   5  -2  -5  184.72    6.51
   5   2  -5  175.31    6.24
   5  -2  -4  258.32    6.16
   5   2  -4  260.69    6.25
   5   2  -4  233.20    7.01
   5  -2  -4  233.81    6.93
   5   2  -4  232.78    6.81
   5   2  -4  236.13    6.49
   5  -2  -3  263.58    6.17
   5   2  -3  270.92    6.31
   5   2  -3  268.81    7.06
   5  -2  -3  259.28    6.94
   5   2  -3  256.35    6.88
   5   2  -3  260.93    6.94
   5  -2  -2  660.28    9.81
   5   2  -2  642.14    9.75
   5   2  -2  629.62   10.07
   5  -2  -2  632.40   10.47
   5   2  -2  631.04   10.43
   5   2  -2  637.96   11.02
   5  -2  -1  106.61    4.20
   5   2  -1  100.13    4.03
   5   2  -1  101.38    3.87
   5  -2  -1  102.11    3.98
   5   2  -1  107.70    4.14
   5  -2   0  378.65    7.67
   5   2   0  380.65    7.64
   5  -2   0  370.15    7.76
   5   2   0  370.70    7.81
   5  -2   1   19.99    1.83
   5   2   1   18.59    1.75
   5  -2   1   20.66    1.97
   5   2   1   18.52    1.85
   5   2   2  105.96    4.17
   5  -2   2   99.83    4.35
   5   2   2  108.45    4.56
   5  -2   3  126.65    5.22
   5   2   3  136.74    5.44
   5  -2   4   32.66    2.89
   5   2   4   28.66    2.74
   5   2   5   45.69    3.77
   5  -2   5   48.51    3.87
   5  -2   5   52.14    4.00
   5   2   5   45.79    3.78
   5  -2   5   48.76    3.86
   5   2   5   44.41    3.70
   5  -2   6    3.76    1.24
   5   2   6    6.43    1.57
   5  -2   6    5.63    1.51
   5   2   6    4.23    1.29
   5  -2   6    4.19    1.46
   5   2   6    1.94    0.98
   5  -2   7    7.00    1.73
   5   2   7    4.63    1.43
   5  -2   7    5.98    1.53
   5   2   7    4.52    1.36
   5  -2   8    6.06    1.47
   5   2   8    5.37    1.44
   5  -2   8    3.53    1.21
   5   2   8    4.89    1.29
   5  -2   9    6.42    1.31
   5   2   9    6.87    1.40
   5  -2   9    6.70    1.34
   5   2   9    5.98    1.27
   5  -2  10    0.02    0.43
   5   2  10   -0.45    0.52
   5  -2  10    0.84    0.49
   5   2  10   -0.03    0.45
   5   3 -12    3.59    0.82
   5  -3 -12    2.94    0.82
   5   3 -12    3.51    0.91
   5  -3 -11    0.29    0.58
   5   3 -11    1.12    0.66
   5  -3 -10    1.95    0.84
   5   3 -10    0.08    0.86
   5  -3  -9    0.59    0.73
   5   3  -9   -0.83    0.86
   5   3  -8  116.97    6.12
   5   3  -8  116.40    6.18
   5  -3  -8  120.87    6.29
   5  -3  -8  112.70    6.13
   5   3  -8  109.61    6.01
   5   3  -7  108.34    5.74
   5  -3  -7  101.48    5.59
   5   3  -7  106.34    5.59
   5  -3  -7  105.31    5.76
   5   3  -7   99.64    5.52
   5  -3  -6  347.89    9.64
   5   3  -6  350.16    9.77
   5   3  -6  336.33    9.26
   5  -3  -5    4.67    1.19
   5   3  -5    4.18    1.08
   5   3  -5    4.73    1.23
   5   3  -4   81.74    4.29
   5  -3  -4   81.51    4.12
   5   3  -4   80.58    4.08
   5   3  -4   77.08    3.86
   5  -3  -3  145.22    4.49
   5   3  -3  149.68    4.62
   5   3  -3  141.85    5.36
   5  -3  -3  152.01    5.36
   5   3  -3  143.58    5.20
   5   3  -3  139.64    5.17
   5  -3  -2   65.30    3.07
   5   3  -2   66.25    3.13
   5  -3  -2   64.44    3.35
   5   3  -2   67.73    3.43
   5   3  -2   64.44    3.40
   5   3  -2   65.41    3.57
   5  -3  -1  287.74    6.86
   5   3  -1  275.66    6.66
   5  -3  -1  290.46    6.61
   5   3  -1  279.57    6.55
   5   3  -1  264.69    6.58
   5   3  -1  277.92    7.42
   5  -3   0   38.34    2.44
   5   3   0   39.78    2.52
   5  -3   0   35.64    2.42
   5   3   0   36.80    2.49
   5   3   0   31.94    2.18
   5   3   0   36.42    2.80
   5  -3   1   92.54    3.82
   5   3   1   89.16    3.73
   5  -3   1   95.09    4.17
   5   3   1   92.50    4.12
   5  -3   2   16.22    1.66
   5   3   2   13.66    1.51
   5  -3   2   14.52    1.76
   5   3   2   15.38    1.82
   5  -3   3    3.35    0.98
   5   3   3    3.53    1.02
   5  -3   4  104.98    5.18
   5   3   4  104.02    5.19
   5  -3   5   28.50    2.95
   5   3   5   23.80    2.78
   5  -3   5   24.59    2.75
   5   3   5   29.53    3.01
   5  -3   5   26.92    2.85
   5   3   5   26.39    2.85
   5  -3   6   13.78    2.19
   5   3   6   16.06    2.39
   5  -3   6   17.83    2.52
   5   3   6   13.63    2.17
   5  -3   6   15.32    2.30
   5   3   6   17.34    2.50
   5  -3   7   12.43    2.16
   5   3   7   11.28    1.98
   5  -3   7    8.13    1.71
   5   3   7    9.43    1.81
   5  -3   8    7.54    1.58
   5   3   8    8.43    1.68
   5  -3   8    7.65    1.65
   5   3   8    9.42    1.79
   5  -3   9    0.66    0.65
   5   3   9    1.58    0.80
   5  -3   9    1.40    0.79
   5   3   9    1.62    0.84
   5  -3  10    4.78    0.89
   5   3  10    4.73    0.91
   5  -3  10    4.02    0.83
   5   3  10    5.31    0.93
   5   4 -12   24.69    2.00
   5  -4 -12   23.45    2.02
   5   4 -12   20.43    1.91
   5  -4 -11   10.10    1.60
   5   4 -11   13.08    1.84
   5  -4 -10    3.03    1.12
   5   4 -10    1.49    0.97
   5  -4  -9   34.17    3.25
   5   4  -9   34.99    3.31
   5   4  -8  111.19    6.10
   5  -4  -8  116.45    6.04
   5   4  -8  109.49    5.75
   5  -4  -8  106.45    5.82
   5   4  -8  111.62    5.91
   5  -4  -7  154.40    5.77
   5   4  -7  167.06    7.24
   5  -4  -7  165.20    7.01
   5   4  -7  152.35    6.56
   5  -4  -7  163.47    7.03
   5   4  -7  163.05    6.93
   5   4  -6   67.25    4.44
   5  -4  -6   63.26    4.12
   5   4  -6   58.61    3.87
   5   4  -5  151.20    6.33
   5  -4  -5  153.62    6.01
   5   4  -5  149.37    5.81
   5   4  -5  150.83    5.56
   5   4  -4   28.94    2.68
   5  -4  -4   31.66    2.59
   5   4  -4   30.03    2.56
   5   4  -4   30.37    2.54
   5  -4  -3   56.61    2.79
   5   4  -3   58.14    2.87
   5   4  -3   61.65    3.67
   5  -4  -3   57.09    3.30
   5   4  -3   57.60    3.32
   5   4  -3   53.56    3.36
   5  -4  -2    0.89    0.62
   5   4  -2    0.65    0.53
   5   4  -2    1.64    0.73
   5  -4  -2    1.71    0.58
   5   4  -2    1.17    0.56
   5   4  -2    2.90    0.96
   5  -4  -1    0.50    0.51
   5  -4  -1    2.03    0.72
   5   4  -1    0.56    0.47
   5   4  -1    0.70    0.55
   5   4  -1    0.49    0.55
   5   4  -1    1.87    0.82
   5  -4   0    0.39    0.52
   5   4   0    0.01    0.46
   5   4   0   -0.19    0.43
   5  -4   0    0.13    0.46
   5   4   0    0.48    0.51
   5   4   0    0.15    0.57
   5  -4   1  136.51    4.60
   5   4   1  137.27    4.54
   5  -4   1  132.24    4.96
   5   4   1  139.63    5.12
   5  -4   2    0.30    0.39
   5   4   2   -0.08    0.38
   5  -4   2    0.31    0.53
   5   4   2    0.79    0.54
   5  -4   3   10.11    1.60
   5   4   3   11.17    1.71
   5  -4   4   10.31    1.71
   5   4   4   10.48    1.72
   5  -4   5   12.64    1.97
   5   4   5   11.22    1.87
   5  -4   5   10.14    1.77
   5   4   5   12.21    1.96
   5  -4   5   11.97    1.91
   5   4   5   11.10    1.91
   5  -4   6   47.30    3.84
   5   4   6   42.22    3.65
   5  -4   6   49.57    3.94
   5   4   6   42.81    3.62
   5  -4   6   50.92    4.04
   5   4   6   47.70    3.84
   5  -4   7   -1.52    0.95
   5  -4   7   -0.36    0.78
   5   4   7    1.04    0.83
   5  -4   8    0.96    0.76
   5   4   8    0.50    0.62
   5  -4   8   -0.85    0.76
   5   4   8    0.07    0.69
   5  -4   9   10.69    1.54
   5   4   9    9.78    1.49
   5  -4   9    9.75    1.47
   5   4   9   10.89    1.53
   5  -4  10    1.30    0.49
   5   4  10    3.10    0.73
   5  -4  10    2.63    0.72
   5  -4  10    2.02    0.59
   5   4  10    2.40    0.64
   5   5 -12   -0.31    0.36
   5  -5 -12    0.27    0.45
   5   5 -12   -0.49    0.44
  -5  -5  12    0.20    0.39
   5  -5 -11   15.91    1.89
   5   5 -11   15.15    1.88
   5  -5 -10    2.63    1.04
   5   5 -10    1.70    0.93
   5  -5  -9    1.41    0.82
   5   5  -9    1.20    0.78
   5  -5  -8   92.68    4.66
   5   5  -8   92.89    5.65
   5  -5  -8   95.29    5.33
   5   5  -8   86.21    4.98
   5  -5  -8   90.75    5.24
   5   5  -8   85.45    5.03
   5  -5  -7  244.57    7.55
   5   5  -7  260.93    9.18
   5  -5  -7  260.67    8.59
   5   5  -7  240.53    8.06
   5  -5  -7  244.65    8.45
   5   5  -7  228.99    8.00
   5  -5  -6   10.44    1.73
   5   5  -6   10.01    1.64
   5   5  -6   11.94    1.98
   5   5  -5  278.52    8.79
   5  -5  -5  277.55    8.04
   5   5  -5  280.25    8.01
   5   5  -5  267.20    7.70
   5   5  -4   47.08    3.50
   5  -5  -4   49.63    3.25
   5   5  -4   47.28    3.16
   5   5  -4   42.17    3.11
   5  -5  -3   10.97    1.27
   5   5  -3    9.54    1.20
   5  -5  -3    9.55    1.38
   5   5  -3    9.43    1.42
   5   5  -3   11.96    1.73
   5   5  -3   11.04    1.67
   5  -5  -2    3.75    0.88
   5   5  -2    3.70    0.88
   5   5  -2    2.35    0.92
   5  -5  -2    2.48    0.69
   5   5  -2    4.19    0.85
   5   5  -2    3.61    1.11
   5  -5  -1    0.00    0.39
   5  -5  -1    0.72    0.46
   5   5  -1    0.46    0.39
   5   5  -1    0.57    0.56
   5   5  -1    0.30    0.47
   5   5  -1    0.19    0.54
   5  -5   0    5.08    0.92
   5   5   0    5.56    0.96
   5   5   0    4.65    1.04
   5  -5   0    5.21    0.98
   5   5   0    6.38    1.09
   5   5   0    4.60    1.13
   5  -5   1   21.28    1.83
   5   5   1   22.22    1.82
   5  -5   1   26.65    2.23
   5   5   1   25.17    2.19
   5   5   1   22.18    2.29
   5  -5   2   18.04    1.75
   5   5   2   17.35    1.67
   5  -5   2   16.15    1.88
   5   5   2   19.45    2.07
   5  -5   3   29.81    2.67
   5   5   3   27.84    2.61
   5  -5   4    0.42    0.55
   5  -5   4    1.46    0.73
   5  -5   4    0.50    0.64
   5  -5   4   -0.66    0.71
   5   5   4    0.40    0.66
   5  -5   5   24.64    2.67
   5  -5   5   25.72    2.71
   5   5   5   24.42    2.60
   5  -5   5   30.43    2.94
   5   5   5   25.50    2.70
   5   5   5   21.04    2.47
   5   5   5   24.75    2.89
   5  -5   6    2.62    1.13
   5   5   6    1.34    0.82
   5  -5   6    1.76    0.93
   5   5   6    2.30    1.01
   5  -5   7   15.11    2.14
   5   5   7   13.60    2.02
   5  -5   7   16.02    2.19
   5   5   7   15.77    2.07
   5  -5   8    0.60    0.72
   5   5   8    0.32    0.62
   5  -5   8   -0.34    0.59
   5   5   8    0.28    0.62
   5  -5   9   -0.84    0.56
   5  -5   9    0.72    0.48
   5   5   9   -0.42    0.50
   5  -5  10    2.96    0.74
   5   6 -12   47.61    2.71
  -5  -6  12   50.40    2.62
   5   6 -11    3.61    0.92
   5  -6 -10    1.14    0.70
   5   6 -10    1.75    0.75
   5   6  -9   27.26    2.93
   5  -6  -9   28.13    2.74
   5   6  -9   27.53    2.71
   5   6  -8  100.86    5.77
   5  -6  -8  117.64    5.41
   5   6  -8  115.27    5.61
   5   6  -7    2.62    1.14
   5  -6  -7    1.24    0.83
   5   6  -7    3.47    1.25
   5  -6  -6   90.72    4.72
   5   6  -6   98.51    5.60
   5   6  -6   91.84    4.72
   5   6  -5   87.33    5.08
   5  -6  -5   83.26    4.36
   5   6  -5   83.51    4.33
   5   6  -5   87.19    4.58
   5   6  -4   37.87    3.25
   5  -6  -4   36.81    2.76
   5   6  -4   42.05    2.96
  -5   6   4   42.93    3.06
   5   6  -4   38.59    3.11
   5  -6  -3   79.21    3.23
   5   6  -3   82.23    3.34
   5  -6  -3   82.75    3.82
   5   6  -3   77.36    3.73
   5   6  -3   76.44    4.42
  -5   6   3   79.46    4.01
   5   6  -3   72.09    4.29
   5  -6  -2    0.76    0.53
   5   6  -2    0.01    0.35
   5   6  -2    0.48    0.68
   5  -6  -2    0.05    0.33
   5   6  -2    0.77    0.44
   5   6  -2    0.63    0.84
   5   6  -1    3.43    0.78
   5  -6  -1    2.60    0.72
   5   6  -1    2.44    0.65
   5   6  -1    3.05    1.01
   5  -6  -1    2.94    0.69
   5   6  -1    1.94    0.83
   5  -6   0    4.78    0.93
   5   6   0    3.18    0.73
   5   6   0    3.97    1.02
   5  -6   0    5.95    1.01
   5   6   0    4.00    1.15
   5  -6   1    2.79    0.69
   5   6   1    2.11    0.66
   5  -6   1    1.99    0.67
   5   6   1    1.24    0.60
   5   6   1    2.64    0.93
   5  -6   2   66.82    3.68
   5   6   2   69.08    3.79
   5  -6   3  115.09    5.11
   5   6   3  114.21    5.13
   5   6   4    3.20    1.10
   5   6   5   17.49    2.22
   5   6   5   16.32    2.46
   5   6   6    9.65    1.72
   5  -6   6    8.08    1.49
   5   6   6    8.12    1.49
   5   6   6    7.46    1.71
   5  -6   7   -1.92    0.88
   5   6   7    0.94    0.68
   5  -6   7    0.19    0.62
   5   6   7   -2.17    0.88
   5   6   8    3.88    1.03
   5  -6   8    3.37    0.92
   5   6   8    4.06    1.01
   5   6   9    2.03    0.70
   5  -6   9    0.98    0.69
   5  -6  10    0.46    0.36
   5   7 -12    3.30    0.79
  -5  -7  12    4.38    0.81
  -5  -7  11    1.53    0.62
   5   7 -10   14.32    1.93
   5   7  -9    7.04    1.60
   5   7  -8    8.54    1.81
   5  -7  -8   11.32    1.82
   5   7  -7   22.99    2.84
   5  -7  -7   28.93    2.78
   5   7  -7   33.56    3.47
   5  -7  -6  158.92    6.37
   5   7  -6  161.48    7.27
   5   7  -5    0.47    0.89
  -5   7   5    0.94    0.72
   5   7  -5    1.74    1.03
  -5   7   4   92.84    4.71
   5   7  -4   89.45    5.06
   5   7  -4   90.87    4.95
   5   7  -3    4.90    1.33
  -5   7   3    5.74    1.15
   5   7  -3    4.30    1.30
   5   7  -2    6.38    1.40
   5   7  -2    3.32    1.17
   5   7  -1  139.57    5.71
  -5  -7   1  141.29    5.64
   5   7  -1  137.40    6.05
   5   7   0   22.46    2.27
  -5  -7   0   20.91    2.21
   5   7   0   20.47    2.36
  -5  -7  -1  155.61    5.99
   5   7   1  154.43    6.16
   5   7   2  110.78    5.22
   5  -7   3    4.80    1.33
   5  -7   4  159.43    6.81
   5   7   4  149.21    6.83
   5  -7   5    7.53    1.63
   5   7   5    5.14    1.38
   5  -7   6   15.03    2.23
   5   7   6   17.59    2.39
   5  -7   7   10.05    1.82
   5  -7   8    1.44    0.81
   5  -7   9    0.97    0.59
   5   8 -12    0.29    0.32
   5   8 -11   -0.14    0.47
  -5  -8  11   -0.84    0.56
   5   8 -10   -0.07    0.52
  -5  -8  10    0.51    0.64
   5   8  -9   -0.26    0.62
   5   8  -8   -0.61    0.76
   5  -8  -8    0.04    0.70
   5   8  -7    9.02    1.91
   5  -8  -7    7.60    1.44
   5   8  -6    0.54    0.52
   5  -8  -6    0.16    0.63
   5   8  -6   -0.04    0.70
   5   8  -5    4.75    1.31
   5  -8  -5    3.39    0.96
   5   8  -5    4.36    1.31
  -5   8   5    3.93    1.20
   5   8  -5    3.34    1.12
  -5   8   4   95.16    5.02
   5   8  -4   92.58    5.23
   5   8  -4   85.59    5.04
  -5   8   3   59.87    3.89
   5   8  -3   58.80    4.07
   5   8  -3   49.20    3.91
   5   8  -2  333.12    9.36
   5   8  -2  288.75    9.33
   5   8  -1   17.85    2.17
  -5  -8   1   14.69    2.00
   5   8  -1   14.79    2.14
   5   8   0  301.58    8.68
  -5  -8   0  300.65    8.65
   5   8   0  293.08    8.87
  -5  -8  -1  194.69    7.05
   5   8   1  188.75    7.01
   5  -8   2   56.09    3.95
  -5  -8  -2   55.48    3.88
   5   8   2   56.39    3.76
   5  -8   3  125.08    5.96
   5  -8   4    0.90    0.85
   5  -8   5   12.59    2.01
   5   8   5    7.53    1.59
   5  -8   6    0.56    0.78
   5   8   6    0.52    0.68
   5  -8   7   -0.15    0.69
   5  -8   8   10.07    1.55
   5  -8   9    3.92    0.85
   5   9 -11    1.65    0.61
   5   9 -11    1.93    0.75
  -5  -9  11    1.51    0.69
   5   9 -10   36.07    2.90
  -5  -9  10   38.80    2.87
   5   9  -9   10.80    1.82
  -5  -9   9   20.78    2.35
   5   9  -8    5.99    1.52
   5  -9  -8    5.97    1.38
   5   9  -7    0.39    0.84
   5  -9  -7    0.07    0.63
   5   9  -6    4.13    1.40
   5  -9  -6    5.10    1.39
   5   9  -6    2.72    1.12
   5   9  -5   98.36    5.67
   5  -9  -5   99.44    5.11
   5   9  -5  103.26    5.80
   5   9  -5   96.77    5.36
  -5   9   5  110.27    5.76
   5   9  -5  103.39    5.43
   5   9  -4    1.04    0.86
   5   9  -4    0.95    0.64
   5  -9  -4    1.69    0.84
   5   9  -4    0.31    0.85
  -5   9   4    0.54    0.78
   5   9  -4    0.12    0.70
   5   9  -3   85.88    5.12
   5  -9  -3   82.54    4.53
   5   9  -3   86.41    5.02
   5  -9  -3   81.91    4.80
  -5   9   3   86.57    4.87
   5   9  -3   72.14    4.91
   5   9  -2   56.01    3.98
   5   9  -2   47.82    3.99
   5   9  -1  156.56    6.42
  -5  -9   1  162.07    6.66
   5   9  -1  147.28    6.69
   5   9   0   21.06    2.47
  -5  -9   0   19.01    2.38
   5   9   0   20.61    2.46
   5  -9   1  131.65    5.97
  -5  -9  -1  123.15    5.86
   5  -9   1  109.89    5.53
   5   9   1  119.77    5.65
  -5  -9  -2    3.88    1.22
   5  -9   2    3.58    1.17
   5  -9   2    3.16    1.05
   5   9   2    6.17    1.28
   5  -9   3   75.97    4.73
   5  -9   4    1.51    0.92
   5  -9   5    1.83    0.97
   5   9   5    3.78    1.15
   5   9   6   -1.22    0.80
   5  -9   6    2.14    1.04
   5  -9   7   11.50    1.73
   5  -9   8   16.21    1.83
   5  -9   9    2.82    0.66
   5  10 -11   64.67    3.11
   5  10 -11   63.35    2.93
  -5 -10  11   64.61    2.92
   5  10 -10   -0.43    0.66
   5  10 -10    0.62    0.71
  -5 -10  10    1.26    0.87
   5  10  -9  142.77    6.10
  -5 -10   9  145.03    5.65
   5  10  -8   -0.21    0.82
   5 -10  -8    0.61    0.75
  -5 -10   8    1.54    0.83
   5  10  -7    1.73    1.10
   5 -10  -7    0.31    0.63
  -5 -10   7    1.07    0.77
   5 -10  -6   21.43    2.44
   5  10  -6   23.30    2.69
   5  10  -6   18.60    2.57
   5  10  -5    3.21    1.10
   5 -10  -5    4.59    1.28
   5  10  -5    3.08    1.08
   5  10  -5    6.02    1.45
  -5  10   5    4.09    1.24
   5  10  -5    4.94    1.32
   5  10  -4   40.25    3.68
   5 -10  -4   41.76    3.30
   5  10  -4   43.01    3.45
   5  10  -4   42.99    3.72
  -5  10   4   46.22    3.76
   5  10  -4   40.75    3.73
   5 -10  -3  114.96    5.40
  -5  10   3  110.78    5.67
   5  10  -3  109.63    5.98
   5  10  -3  107.06    5.69
   5 -10  -3  110.94    5.72
   5  10  -3   93.83    5.75
  -5 -10   2    1.74    0.91
   5  10  -2    1.89    1.05
   5 -10  -2    3.71    1.16
   5  10  -2    3.51    1.15
   5 -10  -2    3.62    1.23
   5  10  -2    2.65    0.71
   5 -10  -1   45.79    3.49
   5  10  -1   44.54    3.58
  -5 -10   1   45.32    3.71
   5 -10  -1   40.69    3.42
   5  10  -1   36.56    3.46
   5 -10   0    4.19    1.16
   5  10   0    4.45    1.32
   5 -10   0    4.96    1.29
  -5 -10   0    6.12    1.51
   5  10   0    5.51    1.38
  -5 -10  -1    1.82    0.89
   5 -10   1    0.00    0.61
   5 -10   1    0.23    0.60
   5  10   1    0.08    0.68
   5 -10   2   28.31    2.87
  -5 -10  -2   28.37    2.99
   5 -10   2   24.99    2.88
  -5 -10  -3   18.57    2.43
   5 -10   3   16.75    2.30
   5 -10   4   31.45    3.07
   5 -10   5   -0.15    0.83
   5  10   5   -2.74    0.95
   5 -10   6    2.73    0.99
   5  10   6    2.81    1.02
   5 -10   7   10.00    1.57
   5 -10   8    1.62    0.67
   5  11 -10   57.66    3.27
  -5 -11  10   60.63    3.13
   5  11 -10   56.33    3.13
  -5 -11   9    1.86    0.85
   5  11  -9    0.32    0.80
   5  11  -9    0.91    0.71
   5  11  -8    8.80    1.67
   5 -11  -8   10.56    1.61
  -5 -11   8   14.55    1.90
   5  11  -8   13.54    1.89
   5  11  -7    0.63    1.03
   5 -11  -7    0.43    0.66
  -5 -11   7    1.33    0.78
   5  11  -7   -1.22    0.75
   5  11  -6    1.10    0.95
   5 -11  -6    2.89    1.07
  -5 -11   6    2.85    0.95
   5  11  -6    3.17    1.06
   5  11  -5    4.38    1.42
   5 -11  -5    4.99    1.30
   5  11  -5    7.24    1.47
   5  11  -4    1.12    1.02
   5 -11  -4    1.86    0.99
   5  11  -4    1.69    0.93
  -5  11   4    1.25    0.86
   5  11  -4    3.27    1.32
   5  11  -3    1.61    0.98
   5 -11  -3    1.76    0.81
   5  11  -3    3.61    1.22
  -5  11   3    2.34    1.08
   5  11  -3    2.71    1.36
   5  11  -2   34.05    3.44
   5 -11  -2   36.37    3.16
   5  11  -2   36.63    3.32
   5 -11  -2   31.44    3.10
  -5 -11   2   36.79    3.52
   5  11  -2   31.35    3.39
   5 -11  -1   73.49    4.48
   5  11  -1   71.35    4.67
  -5 -11   1   68.59    4.71
   5 -11  -1   73.11    4.68
   5  11  -1   66.44    4.71
   5 -11   0   17.05    2.23
   5 -11   0   16.98    2.32
  -5 -11   0   18.50    2.50
   5  11   0   17.23    2.34
   5 -11   1   13.94    2.00
   5 -11   1   10.46    1.86
  -5 -11  -1   11.10    1.95
   5  11   1   12.67    1.92
   5 -11   2    1.25    0.86
   5 -11   2    0.30    0.62
  -5 -11  -2    0.63    0.77
   5 -11   3   10.94    1.87
   5 -11   3    8.11    1.69
   5 -11   4   -0.12    0.63
   5 -11   5    1.81    1.01
   5  11   5   -0.49    0.56
   5 -11   6    0.29    0.56
   5  11   6   -0.62    0.57
   5 -11   7    0.30    0.52
   5 -11   8    7.29    1.03
  -5 -12  10    0.61    0.47
   5  12 -10    0.20    0.37
   5  12  -9    3.36    1.05
  -5 -12   9    1.76    0.73
   5  12  -9    3.87    0.95
   5  12  -8    5.71    1.22
   5  12  -8    3.16    1.07
  -5 -12   8    4.31    1.12
   5  12  -7    9.28    1.72
   5  12  -7    8.91    1.55
   5 -12  -7    8.84    1.53
  -5 -12   7   10.02    1.58
   5  12  -6    5.80    1.63
   5 -12  -6   10.83    1.75
   5  12  -5   36.29    3.52
   5 -12  -5   39.73    3.22
   5  12  -4   25.86    3.02
   5 -12  -4   25.74    2.63
   5  12  -3   15.04    2.35
   5 -12  -3   17.22    2.20
   5 -12  -2   32.29    2.99
   5  12  -2   33.52    3.27
  -5 -12   2   35.02    3.44
   5 -12  -2   29.90    3.13
  -5  12   2   36.00    3.39
   5  12  -2   24.61    3.02
   5 -12  -1    1.60    0.89
  -5 -12   1    1.43    0.82
   5  12  -1    0.23    0.75
   5 -12  -1    1.98    0.86
   5  12  -1   -1.01    0.80
   5 -12   0   35.27    3.14
   5 -12   0   33.30    3.28
   5 -12   1    7.80    1.63
   5 -12   1    8.67    1.71
   5 -12   2    3.39    1.16
   5 -12   2    1.39    0.77
   5 -12   3    4.79    1.26
   5 -12   3    7.60    1.60
   5 -12   4    0.19    0.62
   5 -12   5   10.57    1.69
   5  12   5    7.21    1.31
   5 -12   6    0.09    0.52
   5  12   6    0.72    0.60
   5 -12   7   -0.02    0.39
  -5 -13   9    0.74    0.50
   5  13  -9    1.01    0.63
   5  13  -8   18.37    2.11
  -5 -13   8   19.86    1.93
   5  13  -7    5.83    1.40
   5 -13  -7    4.01    0.98
  -5 -13   7    4.23    1.10
   5  13  -6   40.53    3.48
   5 -13  -6   39.54    3.00
   5  13  -5    2.99    1.35
   5 -13  -5    0.40    0.70
   5  13  -4   56.51    4.33
   5 -13  -4   59.78    3.88
   5  13  -3   21.30    2.75
   5 -13  -3   20.76    2.40
   5 -13  -2   28.54    2.79
   5 -13  -2   29.16    3.13
   5 -13  -1    5.38    1.28
   5 -13  -1    4.96    1.43
   5 -13   0    8.91    1.68
   5 -13   0    7.50    1.65
   5 -13   1   21.58    2.46
   5 -13   1   19.21    2.63
   5 -13   2   23.09    2.50
   5 -13   2   22.73    2.73
   5 -13   3   -0.08    0.63
   5 -13   3    0.38    0.64
   5 -13   4   27.47    2.61
   5 -13   4   28.43    2.77
   5 -13   5   18.33    1.98
   5 -13   6    0.98    0.47
   5  13   6    2.05    0.71
   5 -13   7   14.20    1.30
   5  14  -9    7.05    1.06
   5  14  -8   11.52    1.56
   5  14  -7   19.71    2.18
   5 -14  -7   19.43    1.88
   5  14  -6   20.54    2.42
   5 -14  -6   21.34    2.11
   5  14  -5   37.97    3.33
   5 -14  -5   35.91    2.83
   5  14  -4    1.78    1.02
   5 -14  -4    1.30    0.88
   5 -14  -3   15.12    2.01
  -5  14   2    4.68    1.13
   5 -14  -2    4.25    1.19
   5 -14  -2    4.61    1.43
  -5  14   1   -0.84    0.68
   5 -14  -1   -0.57    0.86
   5 -14  -1   -0.80    0.93
   5 -14   0    7.09    1.51
   5 -14   0    3.54    1.15
   5 -14   1   29.38    2.72
   5 -14   1   33.17    3.31
   5 -14   2   -0.67    0.74
   5 -14   2   -0.95    0.79
   5 -14   3   16.79    1.99
   5 -14   3   17.57    2.26
   5 -14   4   13.27    1.68
   5 -14   4   12.14    1.73
   5 -14   5    5.67    1.07
   5 -14   6   14.49    1.39
   5  15  -8    0.88    0.50
   5  15  -7   26.25    2.32
  -5  15   6    0.72    0.58
   5  15  -6   -0.19    0.65
   5 -15  -6    0.38    0.58
   5 -15  -5   38.67    2.77
   5 -15  -4    9.71    1.50
   5 -15  -3    6.91    1.35
  -5  15   2    0.18    0.54
   5 -15  -2   -0.04    0.70
  -5  15   1    2.06    0.85
   5 -15  -1    5.08    1.15
   5 -15  -1    3.49    1.23
  -5  15   0    9.55    1.57
   5 -15   0    7.99    1.47
   5 -15   1    4.15    1.07
   5 -15   1    4.62    1.28
   5 -15   2    4.67    1.09
   5 -15   2    5.69    1.32
   5 -15   3    7.53    1.26
   5 -15   3    7.11    1.41
   5 -15   4    5.45    1.04
   5 -15   4    3.58    0.90
   5 -15   5   12.74    1.28
  -5  16   6   47.11    2.65
   5 -16  -6   49.18    2.58
   5 -16  -5   -0.27    0.55
   5 -16  -4   29.19    2.31
   5 -16  -3    2.10    0.75
  -5  16   2    1.56    0.77
   5 -16  -2    1.42    0.64
  -5  16   1    1.00    0.67
   5 -16  -1   -0.02    0.67
  -5  16   0    3.67    1.02
   5 -16   0    1.36    0.67
   5 -16   0    3.18    1.07
  -5  16  -1    2.15    0.89
   5 -16   1    2.35    0.77
   5 -16   1    2.10    0.85
  -5  16  -2    0.27    0.50
   5 -16   2   -0.65    0.51
   5 -16   2   -0.42    0.60
  -5  16  -3    0.27    0.49
   5 -16   3    0.74    0.44
   5 -16   3    1.71    0.71
   5 -16   4    2.00    0.62
  -5  17   5   30.66    2.10
   5 -17  -5   32.32    1.96
   5 -17  -4    0.98    0.51
   5 -17  -3    3.56    0.81
  -5  17   2    0.13    0.39
   5 -17  -2    0.24    0.48
  -5  17   1   10.55    1.41
   5 -17  -1   10.39    1.29
  -5  17   0    8.45    1.31
   5 -17   0    7.45    1.12
  -5  17  -1   10.04    1.39
   5 -17   1   10.27    1.20
   5 -17   1   12.83    1.66
   5 -17   2   14.41    1.66
  -5  17  -2   12.54    1.45
  -5  17  -3    0.72    0.50
   5 -17   3    3.02    0.76
  -5  18   2   17.32    1.48
  -5  18   1    3.37    0.77
  -5  18   0   23.18    1.75
  -5  18  -1   10.57    1.20
   6   0 -12    2.12    0.68
   6   0 -11   -0.83    0.65
   6   0 -10    3.08    1.14
   6   0  -9    1.13    0.85
   6   0  -8   82.93    5.58
   6   0  -7   -1.16    0.94
   6   0  -7   -0.17    0.87
   6   0  -7   -0.08    0.49
   6   0  -6   65.18    4.35
   6   0  -6   68.19    4.60
   6   0  -6   60.37    4.39
   6   0  -5    0.16    0.66
   6   0  -4  364.07    8.29
   6   0  -4  319.76    8.80
   6   0  -3   -0.11    0.86
   6   0  -3    0.02    0.63
   6   0  -2    0.41    0.58
   6   0  -2    0.38    0.59
   6   0  -1   -0.20    0.62
   6   0  -1   -0.19    0.64
   6   0   0  213.07    6.44
   6   0   0  216.76    6.63
   6   0   1   -0.25    0.64
   6   0   1    0.28    0.47
   6   0   2   -0.48    0.51
   6   0   2    1.09    0.62
   6   0   3   -0.80    0.66
   6   0   3   -0.04    0.72
   6   0   3    0.22    0.57
   6   0   3    0.60    0.67
   6   0   4    2.98    1.06
   6   0   4    3.58    1.11
   6   0   4    4.23    1.17
   6   0   4    2.61    1.01
   6   0   5   -0.04    0.65
   6   0   5   -0.35    0.78
   6   0   6   81.25    5.33
   6   0   6   82.50    5.36
   6   0   7   -1.54    1.00
   6   0   7    0.35    0.82
   6   0   8    0.82    0.82
   6   0   8    0.71    0.70
   6   0   9    0.29    0.44
   6   0   9   -0.21    0.40
   6  -1 -12    1.05    0.56
   6   1 -12   -0.09    0.47
   6  -1 -11    7.25    1.36
   6   1 -11    7.78    1.39
   6   1 -10   33.11    2.82
   6  -1 -10   29.39    2.98
   6   1 -10   31.38    3.12
   6  -1  -9    5.23    1.53
   6   1  -9    5.46    1.57
   6   1  -9    4.85    1.25
   6   1  -8    3.05    1.06
   6  -1  -8    1.64    1.07
   6   1  -8    0.85    0.68
   6   1  -7   86.19    5.37
   6   1  -7   86.31    5.28
   6  -1  -7   79.31    5.33
   6   1  -7   87.23    5.51
   6  -1  -7   76.87    5.29
   6   1  -7   71.25    5.04
   6  -1  -6    9.81    1.82
   6   1  -6   11.16    1.97
   6  -1  -6   12.56    2.08
   6   1  -6   11.75    2.02
   6   1  -6   10.53    1.88
   6  -1  -5   88.48    4.92
   6   1  -5   87.62    4.86
   6   1  -4    1.79    0.86
   6  -1  -4    1.58    0.88
   6   1  -4    0.92    0.77
   6  -1  -4    2.08    0.88
   6  -1  -3   28.15    2.32
   6   1  -3   32.63    2.49
   6  -1  -3   28.89    2.60
   6   1  -3   29.95    2.65
   6  -1  -2   89.42    4.41
   6   1  -2   91.08    4.41
   6  -1  -2   98.90    4.34
   6   1  -2  103.85    4.48
   6  -1  -1   61.57    3.55
   6   1  -1   63.77    3.59
   6  -1  -1   60.47    3.44
   6   1  -1   65.24    3.60
   6  -1   0    4.08    1.05
   6   1   0    5.27    1.07
   6  -1   0    4.75    1.05
   6   1   0    6.00    1.22
   6  -1   1   32.35    2.56
   6   1   1   34.03    2.60
   6  -1   1   30.97    2.60
   6   1   1   31.99    2.68
   6  -1   2    1.28    0.66
   6   1   2    2.26    0.73
   6  -1   2    0.81    0.60
   6   1   2    2.09    0.72
   6  -1   3    5.68    1.25
   6   1   3    6.39    1.33
   6  -1   3    3.68    1.10
   6   1   3    5.52    1.37
   6  -1   3    5.31    1.27
   6   1   3    3.67    1.11
   6   1   3    7.38    1.41
   6  -1   3    3.12    1.04
   6   1   3    5.40    1.31
   6  -1   4   74.12    4.23
   6   1   4   75.84    4.30
   6  -1   4   68.08    4.49
   6   1   4   69.59    4.58
   6  -1   4   68.33    4.46
   6   1   4   68.00    4.48
   6  -1   4   65.85    4.40
   6   1   4   73.08    4.64
   6  -1   5   25.03    2.45
   6  -1   5   16.49    2.47
   6   1   5   16.58    2.37
   6  -1   5   18.08    2.50
   6   1   5   15.42    2.29
   6  -1   6   28.42    3.22
   6   1   6   33.54    3.44
   6  -1   6   26.19    3.11
   6   1   6   32.51    3.38
   6  -1   7   35.13    3.38
   6   1   7   35.81    3.40
   6  -1   7   33.94    3.29
   6   1   7   37.12    3.41
   6  -1   8    6.33    1.39
   6   1   8    6.33    1.33
   6  -1   8    6.05    1.25
   6   1   8    7.46    1.40
   6  -1   9    1.16    0.58
   6   1   9   -0.02    0.49
   6  -1   9    0.49    0.48
   6  -1   9    0.28    0.41
   6   1   9    0.43    0.44
   6  -2 -12   16.86    1.59
   6   2 -12   15.50    1.55
   6   2 -11   15.93    1.71
   6  -2 -11   17.33    1.97
   6   2 -11   17.72    2.01
   6   2 -10   24.51    2.47
   6  -2 -10   29.86    2.97
   6   2 -10   31.46    3.00
   6   2  -9   10.35    1.83
   6  -2  -9   10.70    2.00
   6   2  -9   10.68    2.02
   6  -2  -8    3.67    1.30
   6   2  -8    5.04    1.49
   6   2  -8    5.32    1.48
   6   2  -7   46.11    3.94
   6  -2  -7   49.77    4.22
   6   2  -7   43.77    3.87
   6   2  -7   42.59    3.94
   6  -2  -7   48.19    4.17
   6   2  -7   42.48    3.88
   6   2  -6  101.44    5.47
   6  -2  -6  102.20    5.68
   6   2  -6  106.04    5.66
   6   2  -6   86.78    5.33
   6  -2  -6   97.44    5.58
   6   2  -6  101.03    5.60
   6  -2  -5    0.59    0.78
   6   2  -5    0.74    0.70
   6   2  -5   -0.07    0.57
   6  -2  -4  147.32    5.18
   6   2  -4  148.77    5.28
   6  -2  -4  129.41    5.68
   6   2  -4  131.76    5.69
   6  -2  -3   43.35    2.85
   6   2  -3   41.81    2.80
   6  -2  -3   40.88    3.12
   6   2  -3   41.91    3.09
   6  -2  -2   52.21    3.36
   6   2  -2   45.78    3.14
   6  -2  -2   50.27    3.09
   6   2  -2   55.00    3.26
   6  -2  -1   32.05    2.59
   6   2  -1   29.34    2.50
   6  -2  -1   32.69    2.56
   6   2  -1   32.65    2.58
   6  -2   0  193.57    6.18
   6   2   0  198.21    6.21
   6  -2   0  197.44    6.36
   6   2   0  197.19    6.37
   6  -2   1   26.99    2.34
   6   2   1   28.80    2.39
   6  -2   1   27.26    2.44
   6   2   1   28.33    2.52
   6  -2   2    6.16    1.20
   6   2   2    5.92    1.17
   6  -2   2    6.62    1.29
   6   2   2    5.80    1.23
   6  -2   3   61.21    3.85
   6  -2   3   50.25    3.65
   6   2   3   49.82    3.65
   6  -2   3   53.52    3.71
   6   2   3   53.62    3.75
   6  -2   3   58.43    3.91
   6   2   3   54.08    3.79
   6  -2   4    2.30    0.90
   6   2   4    2.01    0.85
   6  -2   4    2.50    1.03
   6   2   4    3.01    1.12
   6  -2   4    1.21    0.81
   6   2   4    2.12    0.98
   6  -2   4   -0.65    0.67
   6   2   4    2.31    0.95
   6  -2   5   36.73    2.96
   6  -2   5   35.29    3.40
   6   2   5   30.77    3.19
   6  -2   5   33.11    3.31
   6   2   5   27.04    2.97
   6  -2   6   26.40    3.03
   6   2   6   30.16    3.24
   6  -2   6   28.40    3.14
   6   2   6   31.80    3.27
   6  -2   7   25.44    2.84
   6   2   7   29.92    3.08
   6  -2   7   25.85    2.85
   6   2   7   30.08    3.00
   6  -2   8   10.35    1.64
   6   2   8   13.08    1.84
   6   2   8   13.59    1.79
   6  -2   8    8.19    1.44
   6  -2   9    3.44    0.89
   6   2   9    2.21    0.70
   6  -2   9    3.47    0.82
   6  -2   9    2.56    0.69
   6   2   9    1.71    0.64
   6   3 -12    3.66    0.64
   6  -3 -12    5.75    0.94
   6   3 -12    5.69    0.95
   6   3 -11   16.17    1.91
   6   3 -11   16.10    1.75
   6  -3 -11   18.64    1.99
   6   3 -10   67.81    4.12
   6  -3 -10   66.78    4.26
   6   3 -10   54.91    3.88
   6  -3  -9    1.98    1.14
   6   3  -9    0.64    0.76
   6   3  -9    0.45    0.64
   6   3  -8   48.73    4.22
   6  -3  -8   54.65    4.40
   6   3  -8   48.49    4.07
   6   3  -7   62.39    4.54
   6  -3  -7   59.70    4.54
   6   3  -7   66.55    4.67
   6   3  -7   49.25    4.29
   6  -3  -7   58.71    4.51
   6   3  -7   57.57    4.38
   6  -3  -6    7.81    1.56
   6   3  -6    9.21    1.78
   6  -3  -6    9.84    1.88
   6   3  -6    8.21    1.60
   6   3  -6    7.97    1.64
   6   3  -6    7.34    1.72
   6   3  -5   45.58    3.61
   6  -3  -5   45.81    3.60
   6   3  -5   45.31    3.52
   6  -3  -4   13.61    1.92
   6   3  -4   10.96    1.75
   6   3  -4   12.79    1.85
   6  -3  -3   24.65    2.11
   6   3  -3   24.58    2.14
   6  -3  -3   23.85    2.37
   6   3  -3   27.21    2.56
   6   3  -3   25.86    2.43
   6  -3  -2   59.24    3.61
   6   3  -2   61.39    3.64
   6  -3  -2   59.11    3.30
   6   3  -2   60.90    3.40
   6  -3  -1   77.89    3.97
   6   3  -1   76.46    3.89
   6  -3  -1   77.84    3.87
   6   3  -1   78.18    3.91
   6  -3   0   22.68    2.15
   6   3   0   23.44    2.15
   6  -3   0   22.64    2.23
   6   3   0   25.22    2.37
   6  -3   1  121.06    4.86
   6   3   1  112.82    4.64
   6  -3   1  111.22    5.00
   6   3   1  112.45    5.05
   6  -3   2    1.09    0.70
   6   3   2    1.41    0.67
   6  -3   2    0.42    0.59
   6   3   2    0.12    0.60
   6  -3   3   39.79    3.13
   6  -3   3   34.29    3.07
   6   3   3   34.82    3.14
   6  -3   3   32.65    2.95
   6  -3   3   36.56    3.12
   6   3   3   37.03    3.16
   6  -3   3   35.95    3.10
   6   3   3   36.12    3.15
   6   3   3   44.31    3.38
   6  -3   4   20.03    2.26
   6   3   4   18.00    2.17
   6  -3   4   18.42    2.32
   6   3   4   15.50    2.23
   6  -3   4   18.29    2.35
   6   3   4   18.58    2.38
   6   3   4   16.50    2.25
   6  -3   4   16.82    2.24
   6  -3   5   -0.37    0.86
   6  -3   5    0.81    0.87
   6   3   5    0.76    0.94
   6  -3   5   -0.09    0.64
   6   3   5    1.46    0.86
   6  -3   6   31.62    3.20
   6   3   6   30.53    3.11
   6  -3   6   30.50    3.13
   6   3   6   29.83    3.08
   6   3   7   20.08    2.38
   6  -3   7   13.78    2.06
   6   3   7   17.64    2.23
   6  -3   7   11.72    1.88
   6  -3   8    1.76    0.74
   6   3   8    2.78    0.88
   6  -3   8    2.58    0.94
   6  -3   8    0.89    0.64
   6   3   8    2.00    0.76
   6  -3   9    6.43    1.04
   6   3   9    6.26    1.01
   6  -3   9    5.71    0.98
   6  -3   9    6.01    0.96
   6   3   9    6.72    1.02
   6  -4 -12   12.90    1.30
   6   4 -12   14.51    1.30
   6   4 -12   14.44    1.39
   6  -4 -11    5.11    1.06
   6   4 -11    4.31    0.98
   6   4 -11    4.51    0.97
   6  -4 -10   10.30    1.70
   6   4 -10    9.87    1.71
   6   4 -10   10.26    1.73
   6  -4  -9   13.03    2.04
   6   4  -9    9.80    1.85
   6   4  -9   14.73    2.27
   6   4  -8   37.46    3.73
   6  -4  -8   49.12    4.02
   6   4  -8   42.24    3.70
   6  -4  -7   77.42    5.02
   6   4  -7   58.77    4.77
   6   4  -7   74.06    5.00
   6  -4  -7   77.27    5.03
   6   4  -7   71.43    4.72
   6   4  -7   79.52    4.99
   6  -4  -6    3.11    1.14
   6   4  -6    4.13    1.20
   6  -4  -6    3.90    1.25
   6   4  -6    2.90    1.03
   6   4  -6    3.69    1.33
   6   4  -6    2.69    1.01
   6   4  -5   22.16    2.58
   6  -4  -5   24.62    2.69
   6   4  -5   23.77    2.56
   6   4  -5   21.25    2.41
   6   4  -5   19.83    2.46
   6   4  -5   27.01    2.69
   6   4  -4  118.30    5.65
   6  -4  -4  122.79    5.54
   6   4  -4  124.03    5.54
   6   4  -4  119.79    5.59
   6  -4  -3   44.76    2.79
   6   4  -3   44.84    2.87
   6  -4  -3   47.88    3.33
   6   4  -3   47.14    3.30
   6   4  -3   49.37    3.49
   6   4  -3   49.54    3.64
   6   4  -2    7.81    1.28
   6  -4  -2    7.68    1.23
   6  -4  -2    7.31    1.27
   6   4  -2    4.85    1.09
   6   4  -2    6.29    1.25
   6   4  -2    9.40    1.73
   6  -4  -1   66.37    3.64
   6   4  -1   56.00    3.31
   6  -4  -1   61.32    3.43
   6   4  -1   66.79    3.64
   6   4  -1   57.52    3.46
   6  -4   0   98.68    4.38
   6   4   0  101.12    4.38
   6  -4   0  104.33    4.69
   6   4   0  102.31    4.70
   6  -4   1    0.84    0.59
   6   4   1    0.95    0.62
   6  -4   1    0.75    0.49
   6   4   1    1.26    0.73
   6  -4   2   12.08    1.82
   6   4   2   10.58    1.50
   6  -4   2   12.42    1.64
   6  -4   2   12.97    1.83
   6  -4   2   10.37    1.64
   6   4   2   14.78    1.96
   6  -4   2   10.10    1.62
   6   4   2   13.72    1.90
   6  -4   3   31.69    2.85
   6  -4   3   26.26    2.73
   6   4   3   29.93    2.89
   6  -4   3   27.33    2.76
   6  -4   3   27.01    2.70
   6   4   3   27.97    2.76
   6  -4   3   29.61    2.84
   6   4   3   29.71    2.84
   6   4   3   37.87    3.12
   6  -4   4   15.05    2.06
   6  -4   4   12.71    1.96
   6   4   4   11.61    1.86
   6  -4   4   10.66    1.87
   6  -4   4   13.24    1.99
   6   4   4   10.64    1.85
   6  -4   4   14.40    2.07
   6   4   4   12.65    1.97
   6  -4   5    1.71    0.99
   6   4   5    0.35    0.64
   6  -4   5    1.06    0.86
   6  -4   5    1.48    0.81
   6   4   5    0.91    0.76
   6  -4   6    7.42    1.55
   6   4   6    8.28    1.71
   6  -4   6    7.81    1.60
   6  -4   6    6.56    1.51
   6   4   6    5.83    1.26
   6  -4   7    0.22    0.58
   6   4   7   -0.37    0.69
   6  -4   7   -0.45    0.78
   6  -4   7   -0.18    0.68
   6   4   7   -0.30    0.64
   6  -4   8    1.39    0.66
   6   4   8    2.01    0.83
   6  -4   8    2.06    0.83
   6  -4   8    2.14    0.78
   6   4   8    1.82    0.76
   6  -4   9   13.32    1.32
   6   4   9   12.59    1.29
   6  -4   9   12.99    1.40
   6  -4   9   10.95    1.20
   6   4   9   12.67    1.27
  -6  -5  12    7.38    0.96
   6   5 -11   -0.11    0.43
   6  -5 -11   -1.33    0.66
   6   5 -11    0.17    0.51
   6  -5 -10   10.20    1.62
   6   5 -10    9.00    1.52
   6   5 -10   10.35    1.65
   6  -5  -9   -0.32    0.55
   6   5  -9   -0.86    0.75
   6   5  -9    0.71    1.01
   6   5  -8   29.56    3.33
   6  -5  -8   28.71    2.94
   6   5  -8   26.44    2.79
   6  -5  -7    2.20    0.98
   6   5  -7    0.31    0.62
   6  -5  -7   -0.28    0.85
   6   5  -7   -0.34    0.71
   6   5  -7    1.80    0.91
   6   5  -7    0.96    0.93
   6  -5  -6    9.53    1.74
   6   5  -6   13.26    2.04
   6  -5  -6   13.76    2.05
   6   5  -6   11.45    1.84
   6   5  -6   11.60    2.05
   6   5  -6   10.53    2.03
   6  -5  -5    7.08    1.46
   6   5  -5    8.10    1.60
   6  -5  -5   10.33    1.72
   6   5  -5    9.58    1.63
   6   5  -5   11.96    2.03
   6   5  -5    6.79    1.49
   6   5  -5    8.35    1.58
   6  -5  -4  104.29    5.05
   6   5  -4  110.63    5.16
   6   5  -4  100.20    5.38
   6   5  -4   98.34    5.18
   6  -5  -3   32.72    2.34
   6   5  -3   33.84    2.42
   6  -5  -3   38.93    2.96
   6   5  -3   36.47    2.88
   6   5  -3   32.04    2.97
   6   5  -3   35.98    3.23
   6  -5  -2   94.38    4.45
   6   5  -2   95.77    4.48
   6  -5  -2   96.31    4.08
   6   5  -2   96.90    4.15
   6   5  -2   91.23    4.72
   6   5  -2   91.67    5.12
   6  -5  -1    5.62    1.12
   6   5  -1    5.99    1.10
   6   5  -1    7.00    1.29
   6  -5  -1    7.11    1.21
   6   5  -1    7.96    1.30
   6   5  -1    6.41    1.52
   6  -5   0   -0.39    0.49
   6   5   0    0.72    0.58
   6  -5   0    0.22    0.45
   6   5   0    0.21    0.48
   6  -5   1   26.03    2.26
   6   5   1   25.67    2.19
   6  -5   1   27.22    2.53
   6   5   1   28.25    2.63
   6  -5   2   22.45    2.42
   6  -5   2   27.45    2.72
   6   5   2   20.27    2.32
   6  -5   2   22.11    2.51
   6  -5   2   22.32    2.40
   6   5   2   19.39    2.25
   6  -5   2   25.75    2.53
   6   5   2   25.80    2.57
   6   5   2   23.98    2.49
   6  -5   3    1.62    1.01
   6  -5   3    1.50    0.90
   6   5   3    1.24    0.70
   6  -5   3   -1.13    0.62
   6  -5   3    2.29    0.99
   6   5   3   -1.66    0.82
   6   5   3    0.81    0.63
   6  -5   3    0.03    0.68
   6   5   3    0.27    0.73
   6  -5   4   14.99    2.13
   6   5   4   12.42    1.96
   6  -5   4   10.13    1.69
   6  -5   4   11.19    1.81
   6   5   4   11.84    1.84
   6  -5   4   15.30    2.11
   6   5   4   13.65    1.96
   6  -5   5    1.65    0.87
   6   5   5   -0.87    0.68
   6  -5   5   -0.73    0.78
   6  -5   5   -0.32    0.68
   6   5   5    0.22    0.69
   6  -5   6    2.27    1.05
   6   5   6    0.10    0.55
   6  -5   6    1.24    0.86
   6  -5   6    0.89    0.74
   6   5   6    1.71    0.84
   6  -5   7    1.01    0.68
   6   5   7    0.47    0.57
   6  -5   7    0.85    0.78
   6  -5   7    0.04    0.62
   6   5   7   -0.68    0.63
   6  -5   8   14.89    1.64
   6   5   8   15.14    1.64
   6  -5   8   16.56    1.90
   6  -5   8   15.39    1.66
   6   5   8   15.72    1.63
   6  -5   9    0.82    0.50
   6   6 -11   -0.14    0.45
   6   6 -10    2.43    0.75
   6   6 -10    2.10    0.89
   6  -6  -9    5.42    1.17
   6   6  -9    4.71    1.11
   6   6  -9    5.85    1.45
   6  -6  -8   32.04    2.72
   6   6  -8   33.53    3.45
   6  -6  -8   32.74    3.00
   6   6  -8   36.01    3.10
   6  -6  -7   40.02    3.36
   6  -6  -7   43.55    3.26
   6   6  -7   34.84    3.57
   6   6  -7   36.38    3.15
   6  -6  -6   95.75    4.85
   6   6  -6   98.54    5.76
   6   6  -6   89.18    5.57
   6  -6  -5   13.22    1.89
   6   6  -5   14.61    2.28
   6   6  -5   12.28    2.01
   6   6  -5   13.54    2.02
   6   6  -4   16.38    2.20
   6  -6  -4   17.86    2.10
   6   6  -4   16.92    2.31
   6   6  -4   17.53    2.27
   6   6  -4   15.75    2.20
   6  -6  -3   33.61    2.34
   6   6  -3   34.24    2.39
   6  -6  -3   31.25    2.62
   6   6  -3   32.01    2.63
   6   6  -3   34.26    3.15
   6   6  -3   28.86    3.00
   6  -6  -2    9.08    1.28
   6  -6  -2    7.31    1.28
   6   6  -2    7.90    1.28
   6   6  -2    8.35    1.56
   6   6  -2    8.23    1.24
   6   6  -2    7.98    1.69
   6  -6  -1    7.06    1.24
   6   6  -1    8.05    1.25
   6   6  -1    7.42    1.44
   6  -6  -1    7.13    1.18
   6   6  -1    7.04    1.14
   6   6  -1    7.09    1.58
   6   6   0    2.62    0.88
   6  -6   0    2.51    0.77
   6  -6   0    2.56    0.80
   6   6   0    3.05    0.85
   6   6   0    3.44    1.09
   6   6   0    2.49    0.88
   6  -6   1    4.24    1.25
   6  -6   1    2.88    0.88
   6  -6   1    5.78    1.41
   6   6   1    2.98    0.98
   6   6   1    2.30    0.90
   6  -6   2   46.93    3.54
   6  -6   2   36.46    3.28
   6   6   2   46.51    3.40
   6   6   3  133.95    5.90
   6  -6   3  128.99    6.23
   6   6   3  144.37    5.98
   6   6   4    7.38    1.55
   6  -6   4    7.36    1.63
   6   6   4    5.70    1.35
   6  -6   5    7.61    1.50
   6   6   5    7.53    1.42
   6  -6   5    2.53    1.13
   6  -6   5    8.95    1.59
   6   6   5    6.85    1.39
   6  -6   6    3.19    0.92
   6   6   6    3.56    1.03
   6  -6   6    3.84    1.19
   6  -6   6    4.78    1.18
   6   6   6    2.18    0.85
   6   6   7    2.72    0.84
   6  -6   7    3.00    1.00
   6  -6   7    3.97    0.93
   6   6   7    3.63    0.93
   6   6   8    5.02    0.92
   6  -6   8    6.32    1.21
  -6  -7  11   16.68    1.62
   6   7 -11   15.71    1.68
   6   7 -10    7.22    1.38
   6   7  -9    7.19    1.68
   6  -7  -8   51.50    3.45
   6   7  -8   48.89    4.09
   6   7  -7    0.10    0.71
   6  -7  -7    0.58    0.63
   6   7  -7    0.49    0.66
   6   7  -6   17.79    2.49
   6  -7  -6   23.46    2.53
   6   7  -6   22.83    2.83
   6   7  -5   10.24    1.87
   6  -7  -5   13.13    1.88
   6   7  -5   13.72    2.23
   6   7  -5   10.83    1.92
   6   7  -5   13.17    2.08
   6   7  -4   47.76    3.77
   6  -7  -4   57.61    3.84
   6   7  -4   57.54    4.27
   6   7  -4   51.39    3.90
   6   7  -4   49.62    3.92
   6   7  -3    0.10    0.69
   6   7  -3    0.08    0.41
   6  -7  -3    0.31    0.60
   6   7  -3   -1.07    0.83
   6   7  -3    0.83    0.72
   6  -7  -2   58.66    3.85
   6   7  -2   66.03    4.27
   6   7  -2   67.29    4.26
   6   7  -2   62.16    4.53
   6   7  -1   89.02    4.85
   6  -7  -1   83.11    4.68
   6   7  -1   81.64    4.66
   6   7  -1   87.06    5.25
   6  -7   0    9.03    1.69
   6   7   0    8.52    1.64
   6   7   0   12.10    1.84
   6   7   0   10.23    1.91
   6  -7   1    3.00    1.06
   6   7   1    4.25    1.04
   6  -7   2  185.18    7.46
   6   7   2  217.69    7.17
   6  -7   3  190.50    7.60
   6  -7   4  165.04    7.04
   6  -7   5    0.47    0.74
   6  -7   6   -0.11    0.74
   6  -7   7    7.16    1.47
   6  -7   8    0.35    0.57
  -6  -8  11   18.37    1.61
   6   8 -11   19.30    1.74
  -6  -8  10   -1.14    0.82
   6   8 -10    0.75    0.68
   6   8  -9   29.14    2.65
   6   8  -9   28.45    2.85
   6   8  -8    0.35    0.59
   6  -8  -8    0.32    0.58
   6   8  -8   -0.47    0.97
   6   8  -7   76.31    4.95
   6  -8  -7   89.19    4.72
   6   8  -7   77.63    5.10
   6   8  -6  157.89    7.23
   6  -8  -6  184.15    6.88
   6   8  -6  169.86    7.42
   6   8  -5   22.23    2.78
   6  -8  -5   28.90    2.77
   6   8  -5   30.69    3.24
   6   8  -5   29.68    3.11
   6   8  -5   34.53    3.22
   6   8  -4    6.49    1.50
   6  -8  -4    7.20    1.47
   6   8  -4    8.27    1.74
   6   8  -4    4.86    1.27
   6   8  -4    7.54    1.64
   6   8  -3    3.52    1.13
   6   8  -3    4.56    1.31
   6  -8  -3    4.70    1.27
   6   8  -3    6.14    1.49
   6   8  -3    4.99    1.43
   6  -8  -2    9.64    1.68
   6   8  -2   12.55    1.88
   6   8  -2    8.93    1.72
   6   8  -2    6.26    1.59
   6  -8  -1   40.26    3.33
   6   8  -1   45.76    3.66
   6   8  -1   44.31    3.45
   6  -8  -1   39.73    3.37
   6   8  -1   40.17    3.68
   6   8   0  100.41    5.03
   6  -8   0   96.97    5.26
   6  -8   0   87.20    4.97
   6   8   0   92.95    5.40
   6  -8   1    1.85    0.98
   6  -8   2  220.27    8.18
   6  -8   3  341.18   10.15
   6  -8   4    1.84    1.12
   6  -8   5   18.88    2.38
   6  -8   6    1.07    0.82
   6  -8   7   16.90    1.97
   6  -8   8    2.02    0.70
  -6  -9  11    5.44    0.86
   6   9 -11    5.16    0.89
  -6  -9  10    7.62    1.21
   6   9 -10    7.28    1.31
   6   9  -9   16.98    1.98
  -6  -9   9   17.78    1.94
   6   9  -9   15.88    2.05
   6   9  -8   80.89    4.72
   6  -9  -8   79.66    4.15
   6   9  -8   76.68    4.63
   6   9  -7   10.50    1.92
   6  -9  -7   11.21    1.74
   6   9  -7    9.81    1.81
   6   9  -6    8.14    1.75
   6  -9  -6   11.84    1.88
   6   9  -6   13.83    2.17
   6   9  -5   53.39    4.19
   6  -9  -5   66.29    4.19
   6   9  -5   65.68    4.48
   6   9  -4   12.05    2.04
   6  -9  -4   12.47    1.94
   6   9  -4    9.21    1.84
   6   9  -4   10.95    1.89
   6   9  -4   11.11    2.07
   6   9  -3   63.27    4.53
   6  -9  -3   74.23    4.44
   6   9  -3   68.77    4.45
   6   9  -3   77.68    4.97
   6  -9  -2   15.11    2.07
   6   9  -2   15.20    2.20
   6   9  -2   10.94    2.04
   6  -9  -1    0.17    0.76
   6   9  -1    1.56    0.84
   6  -9  -1    2.22    0.88
   6   9  -1    1.58    0.72
   6   9  -1   -0.31    0.75
   6  -9   0   26.04    2.80
   6  -9   0   23.23    2.68
   6   9   0   28.11    3.03
   6  -9   1   59.77    4.28
   6   9   1   55.28    4.06
   6  -9   2   75.99    4.84
   6  -9   3    4.28    1.45
   6  -9   4   58.64    4.21
   6  -9   5    8.69    1.64
   6  -9   6    6.11    1.35
   6  -9   7    4.75    1.05
   6  -9   8    4.64    0.83
   6  10 -10    4.55    0.87
   6  10 -10    3.69    0.87
  -6 -10  10    5.14    0.93
   6  10  -9   17.53    1.95
   6  10  -9   19.71    2.07
  -6 -10   9   17.44    1.79
   6  10  -8    3.01    1.10
   6 -10  -8    2.24    0.84
  -6 -10   8    2.98    0.98
   6  10  -8    2.33    0.98
   6  10  -7   42.21    3.57
   6 -10  -7   45.27    3.25
  -6 -10   7   39.84    2.96
   6  10  -7   40.20    3.35
   6  10  -6   51.58    4.07
   6 -10  -6   61.46    3.90
   6  10  -6   56.75    4.03
   6  10  -5    9.49    1.92
   6 -10  -5   10.93    1.75
   6  10  -5   12.34    1.95
   6  10  -4   18.30    2.55
   6 -10  -4   20.85    2.44
   6  10  -4   20.17    2.44
   6 -10  -3   45.54    3.50
   6  10  -3   43.46    3.48
   6 -10  -2   28.99    2.88
   6  10  -2   30.48    3.11
   6  10  -2   25.09    3.07
   6 -10  -1    1.12    0.93
   6  10  -1    1.19    0.59
   6 -10  -1    0.93    0.64
   6  10  -1    2.67    1.12
   6 -10   0    1.92    0.96
   6 -10   0    0.31    0.72
   6 -10   1   -0.28    0.79
   6 -10   1   -0.65    0.65
   6 -10   2    4.29    1.31
   6 -10   3    5.70    1.43
   6 -10   4   42.55    3.46
   6 -10   5    0.78    0.85
   6 -10   6    6.24    1.25
   6 -10   7    0.70    0.53
   6  11 -10    0.04    0.38
  -6 -11  10    0.64    0.42
   6  11  -9    2.80    0.86
  -6 -11   9    3.98    0.86
   6  11  -9    2.37    0.80
   6  11  -8    0.01    0.68
   6  11  -8   -0.98    0.70
   6 -11  -8    0.17    0.50
  -6 -11   8    0.54    0.69
   6  11  -7   -0.76    0.85
   6 -11  -7    0.56    0.62
   6  11  -7    0.08    0.55
   6  11  -6    0.37    0.68
   6 -11  -6    0.09    0.56
   6  11  -6    0.11    0.49
   6  11  -5   28.73    2.73
   6  11  -5   26.60    2.96
   6 -11  -5   28.50    2.69
   6  11  -4   10.76    1.98
   6 -11  -4    8.89    1.64
   6  11  -4   10.28    1.68
   6 -11  -3    7.25    1.58
   6 -11  -2    0.74    0.77
   6 -11  -1   47.75    3.79
   6 -11  -1   45.38    3.70
   6 -11   0    6.42    1.55
   6 -11   0    5.24    1.34
   6 -11   1    7.86    1.67
   6 -11   1    9.44    1.76
   6 -11   2    0.05    0.81
   6 -11   3    2.42    1.03
   6 -11   4    1.80    0.93
   6 -11   5    6.92    1.36
   6 -11   6    0.87    0.63
   6 -11   7   11.33    1.24
   6  12  -9    8.85    1.22
  -6 -12   9   10.12    1.16
   6  12  -9    9.02    1.13
   6  12  -8    1.65    0.74
  -6 -12   8    1.34    0.60
   6  12  -8    0.35    0.46
   6  12  -7    2.24    0.91
   6 -12  -7    4.28    1.02
   6  12  -7    2.48    0.78
   6  12  -6    0.57    0.72
   6 -12  -6    0.47    0.66
   6  12  -6   -1.29    0.70
   6  12  -5    0.61    0.68
   6 -12  -5   -0.21    0.66
   6 -12  -4    0.84    0.79
   6 -12  -3    3.22    1.21
   6 -12  -2   11.54    1.83
   6 -12  -1   10.70    1.84
   6 -12   0   42.35    3.43
   6 -12   0   38.22    3.37
   6 -12   1   -0.10    0.83
   6 -12   1    1.49    0.85
   6 -12   2   13.10    1.94
   6 -12   2    9.78    1.71
   6 -12   3    2.60    0.99
   6 -12   4   -2.14    0.86
   6 -12   5    6.29    1.14
   6 -12   6    9.35    1.23
   6  13  -8   13.24    1.57
   6  13  -7    5.62    1.14
   6 -13  -7    6.52    1.11
   6  13  -6   -0.77    0.76
   6 -13  -6    0.15    0.54
   6 -13  -5    2.70    0.91
   6 -13  -4    7.73    1.47
   6 -13  -3    1.53    0.97
   6 -13  -2   91.09    4.76
   6 -13  -1   47.23    3.48
   6 -13   0   12.68    1.89
   6 -13   0    8.35    1.64
   6 -13   1   22.18    2.39
   6 -13   1   12.98    2.01
   6 -13   2   -0.10    0.61
   6 -13   2    0.99    0.70
   6 -13   3    0.67    0.70
   6 -13   4    7.84    1.33
   6 -13   5    1.20    0.61
   6 -14  -7   -1.37    0.59
   6 -14  -6   19.08    1.81
   6 -14  -5    9.47    1.43
   6 -14  -4    5.49    1.17
   6 -14  -3   29.63    2.59
   6 -14  -2    1.16    0.76
   6 -14  -1   45.16    3.22
  -6  14   0   14.89    1.81
   6 -14   0   15.78    1.98
   6 -14   1    5.32    1.21
   6 -14   1    4.21    1.17
   6 -14   2    9.40    1.44
   6 -14   2    8.06    1.47
   6 -14   3   -0.23    0.48
   6 -14   4    2.08    0.68
   6 -14   5    2.84    0.63
   6 -15  -6    0.84    0.57
   6 -15  -5   21.64    1.87
   6 -15  -4   16.50    1.75
   6 -15  -3    2.27    0.82
   6 -15  -2   24.02    2.20
   6 -15  -1    2.91    0.93
  -6  15   0    9.73    1.38
   6 -15   0    9.41    1.42
  -6  15  -1    7.05    1.23
   6 -15   1    4.71    1.01
  -6  15  -2    1.97    0.72
   6 -15   2    2.63    0.76
   6 -15   3    3.26    0.78
   6 -16  -5    0.89    0.42
   6 -16  -4   20.27    1.71
   6 -16  -3    4.95    0.95
   6 -16  -2   -0.46    0.48
   6 -16  -1    3.46    0.82
  -6  16   0   -0.30    0.41
   6 -16   0    0.66    0.48
  -6  16  -1    4.59    0.88
   6 -16   1    2.80    0.70
  -6  16  -2   -0.02    0.39
   6 -16   2   -0.73    0.43
   6 -17  -3    0.22    0.29
   6 -17  -2    1.47    0.46
   6 -17  -1    0.33    0.34
   6 -17   0    0.98    0.46
   7   0 -11   -0.25    0.44
   7   0 -10    0.21    0.68
   7   0  -9   25.10    2.90
   7   0  -8   -1.44    1.05
   7   0  -7    3.15    1.28
   7   0  -7    4.05    1.16
   7   0  -6    0.10    0.48
   7   0  -6   -1.87    0.96
   7   0  -6   -0.59    0.75
   7   0  -5  167.53    7.04
   7   0  -5  167.07    7.07
   7   0  -5  173.28    7.30
   7   0  -4   -1.98    0.98
   7   0  -4   -0.03    0.62
   7   0  -4   -0.14    0.72
   7   0  -4   -1.44    0.84
   7   0  -3  277.10    8.64
   7   0  -3  280.82    8.54
   7   0  -3  302.45    8.03
   7   0  -3  299.27    9.14
   7   0  -3  282.02    8.71
   7   0  -2   -1.32    1.06
   7   0  -2   -0.72    1.04
   7   0  -2   -0.41    0.90
   7   0  -2   -0.29    0.88
   7   0  -2   -0.74    0.96
   7   0  -2    0.64    0.69
   7   0  -2   -1.24    0.89
   7   0  -1  347.09    9.40
   7   0  -1  322.11    9.16
   7   0  -1  363.94    9.51
   7   0  -1  333.70    8.73
   7   0  -1  341.31    8.90
   7   0  -1  341.53    8.77
   7   0  -1  351.70    9.80
   7   0  -1  340.40    9.31
   7   0   0   -0.10    0.88
   7   0   0   -0.40    0.86
   7   0   0    0.84    0.78
   7   0   0   -1.42    1.03
   7   0   0    0.09    0.73
   7   0   0   -0.87    0.97
   7   0   0    0.34    0.70
   7   0   0   -0.23    0.77
   7   0   1   55.41    3.95
   7   0   1   54.98    3.75
   7   0   1   62.32    3.76
   7   0   1   49.62    3.50
   7   0   1   53.57    3.60
   7   0   1   66.05    4.11
   7   0   1   62.45    4.15
   7   0   2   -1.58    0.75
   7   0   2    0.38    0.59
   7   0   2   -0.79    0.70
   7   0   2   -0.03    0.49
   7   0   2    0.01    0.77
   7   0   2   -0.99    0.71
   7   0   3    1.75    0.86
   7   0   3    0.07    0.66
   7   0   3   -0.37    0.67
   7   0   4    0.32    0.81
   7   0   4   -0.03    0.74
   7   0   4   -0.24    0.74
   7   0   5   59.87    4.37
   7   0   5   63.10    4.44
   7   0   6   -0.32    0.73
   7   0   6   -0.22    0.67
   7   0   7   11.98    1.74
   7   0   7   11.97    1.69
   7   0   8    0.15    0.44
   7   0   8   -0.70    0.46
   7   1 -11   21.33    1.92
   7  -1 -11   23.78    2.00
   7  -1 -10    5.49    1.25
   7   1 -10    6.60    1.30
   7   1  -9   11.58    1.74
   7  -1  -9    9.18    1.74
   7   1  -9    8.87    1.85
   7   1  -8    0.75    0.64
   7  -1  -8    1.45    0.83
   7   1  -8   -0.94    1.03
   7  -1  -7    2.90    1.18
   7   1  -7    2.36    1.17
   7   1  -7    1.35    0.74
   7  -1  -6   14.07    2.30
   7   1  -6   12.62    2.08
   7  -1  -6   11.84    2.09
   7   1  -6   10.38    1.88
   7   1  -6   11.29    1.99
   7  -1  -5    0.28    0.65
   7   1  -5    1.05    0.75
   7  -1  -5    0.00    0.63
   7   1  -5   -0.02    0.79
   7  -1  -5    0.21    0.55
   7   1  -5   -2.12    0.87
   7   1  -4   78.63    4.84
   7  -1  -4   93.42    4.71
   7   1  -4   95.78    4.79
   7  -1  -4   79.81    4.71
   7   1  -4   78.37    4.63
   7  -1  -4   78.56    4.65
   7  -1  -4   76.29    4.68
   7   1  -4   74.28    4.60
   7  -1  -3   96.75    5.15
   7   1  -3   93.48    5.05
   7  -1  -3   93.74    4.95
   7   1  -3   95.59    4.98
   7  -1  -3  101.52    4.70
   7   1  -3  102.47    4.75
   7  -1  -3  104.37    4.90
   7   1  -3  108.59    5.02
   7  -1  -3   91.59    4.95
   7   1  -3   92.56    5.19
   7  -1  -3   93.76    5.05
   7   1  -3   97.61    5.15
   7  -1  -2  327.65    8.73
   7  -1  -2  343.82    9.49
   7   1  -2  335.74    9.36
   7  -1  -2  330.75    9.38
   7  -1  -2  333.14    9.04
   7   1  -2  322.84    8.90
   7  -1  -2  344.77    8.73
   7   1  -2  351.32    8.84
   7  -1  -2  349.91    9.03
   7   1  -2  345.07    8.98
   7   1  -2  352.70    9.95
   7  -1  -2  333.04    9.34
   7   1  -2  336.63    9.38
   7  -1  -1   53.00    3.70
   7   1  -1   55.98    3.81
   7  -1  -1   51.01    3.63
   7  -1  -1   52.42    3.68
   7   1  -1   55.91    3.78
   7  -1  -1   45.19    3.27
   7   1  -1   47.93    3.35
   7  -1  -1   48.17    3.39
   7   1  -1   48.75    3.41
   7  -1  -1   46.84    3.28
   7   1  -1   52.81    3.48
   7  -1  -1   51.80    3.73
   7   1  -1   53.24    3.89
   7  -1  -1   49.51    3.58
   7   1  -1   51.37    3.66
   7  -1   0  209.79    7.28
   7   1   0  202.51    7.10
   7  -1   0  200.20    7.35
   7   1   0  179.62    7.09
   7  -1   0  182.91    6.81
   7   1   0  182.88    6.81
   7  -1   0  186.13    6.56
   7   1   0  189.71    6.58
   7  -1   0  187.24    6.69
   7   1   0  173.30    6.46
   7  -1   0  182.17    6.55
   7   1   0  181.82    6.55
   7  -1   0  204.91    7.35
   7   1   0  207.90    7.59
   7  -1   0  198.40    7.08
   7   1   0  205.87    7.17
   7  -1   1   64.31    4.21
   7   1   1   61.72    4.20
   7   1   1   71.56    4.49
   7  -1   1   59.54    3.92
   7   1   1   62.62    4.03
   7  -1   1   62.33    3.79
   7   1   1   68.19    3.94
   7  -1   1   58.33    3.79
   7   1   1   61.58    3.91
   7  -1   1   60.42    3.85
   7   1   1   56.85    3.76
   7  -1   1   69.20    4.23
   7   1   1   70.42    4.26
   7  -1   1   66.46    4.27
   7  -1   2    3.63    1.09
   7   1   2    4.14    1.06
   7  -1   2    4.60    1.31
   7   1   2    2.29    0.91
   7  -1   2    1.91    0.89
   7   1   2    1.65    0.77
   7  -1   2    2.19    0.90
   7   1   2    2.15    0.95
   7   1   2    3.66    1.24
   7  -1   2    1.80    0.80
   7   1   2    4.57    1.24
   7  -1   3    1.13    0.56
   7   1   3    1.12    0.86
   7  -1   3    0.88    0.82
   7   1   3    1.05    0.80
   7  -1   3    1.99    0.99
   7   1   3    0.53    0.66
   7  -1   4   28.69    2.71
   7   1   4   29.70    2.73
   7  -1   4   29.32    3.07
   7   1   4   26.68    2.88
   7  -1   4   25.76    2.81
   7   1   4   25.87    2.83
   7  -1   5   -0.21    0.63
   7   1   5    0.74    0.60
   7  -1   5    1.86    1.06
   7   1   5    0.77    0.87
   7  -1   5    1.84    1.15
   7   1   5   -0.89    0.83
   7  -1   6   25.65    2.79
   7   1   6   28.32    2.94
   7  -1   6   25.36    2.72
   7   1   6   27.60    2.85
   7  -1   7    6.34    1.30
   7   1   7    9.17    1.51
   7  -1   7    6.32    1.29
   7   1   7    7.58    1.37
   7  -1   8    0.45    0.52
   7   1   8    0.95    0.51
   7  -1   8    0.56    0.41
   7   1   8    0.24    0.43
   7  -2 -11    0.80    0.57
   7   2 -11    0.58    0.46
   7   2 -10   49.46    3.07
   7  -2 -10   52.66    3.46
   7   2 -10   45.70    3.29
   7  -2  -9   18.29    2.32
   7   2  -9   13.63    2.07
   7   2  -9   17.41    2.18
   7   2  -8   18.94    2.57
   7   2  -8   20.61    2.61
   7  -2  -8   19.75    2.61
   7  -2  -7   19.47    2.70
   7   2  -7   20.05    2.71
   7   2  -7   13.63    2.14
   7  -2  -6    1.00    0.84
   7   2  -6    0.01    0.86
   7  -2  -6    1.54    0.90
   7   2  -6    1.96    0.83
   7   2  -6    0.00    0.99
   7  -2  -5   -1.29    0.84
   7   2  -5    0.04    0.66
   7  -2  -5    0.45    0.85
   7   2  -5   -0.54    0.81
   7   2  -5   -0.43    0.65
   7  -2  -4   54.48    3.58
   7   2  -4   52.96    3.55
   7  -2  -4   49.96    3.73
   7   2  -4   45.57    3.54
   7   2  -4   43.28    3.65
   7  -2  -4   49.40    3.82
   7   2  -4   43.47    3.55
   7  -2  -3   47.23    3.63
   7   2  -3   49.28    3.67
   7  -2  -3   47.44    3.58
   7   2  -3   48.82    3.59
   7  -2  -3   48.73    3.24
   7   2  -3   50.76    3.34
   7  -2  -3   52.73    3.47
   7   2  -3   52.22    3.49
   7   2  -3   46.18    3.71
   7  -2  -3   46.58    3.62
   7   2  -3   50.50    3.74
   7  -2  -2   89.58    4.53
   7  -2  -2   89.78    4.90
   7   2  -2   96.25    5.03
   7  -2  -2   89.22    4.68
   7   2  -2   79.49    4.42
   7  -2  -2   84.93    4.33
   7   2  -2   94.27    4.59
   7  -2  -2   92.59    4.61
   7   2  -2   91.56    4.63
   7   2  -2   87.25    4.98
   7  -2  -2   83.39    4.58
   7  -2  -2   86.07    4.80
   7   2  -2   91.78    4.92
   7  -2  -1   48.62    3.51
   7  -2  -1   43.96    3.40
   7   2  -1   49.80    3.61
   7  -2  -1   53.84    3.75
   7   2  -1   51.85    3.69
   7  -2  -1   46.33    3.32
   7   2  -1   42.74    3.16
   7  -2  -1   45.02    3.30
   7   2  -1   48.06    3.42
   7  -2  -1   43.12    3.15
   7   2  -1   46.47    3.30
   7  -2  -1   45.56    3.41
   7   2  -1   51.41    3.85
   7  -2  -1   49.58    3.59
   7   2  -1   52.09    3.68
   7  -2   0   33.14    2.96
   7   2   0   29.20    2.77
   7  -2   0   28.80    2.80
   7  -2   0   31.91    2.92
   7   2   0   30.43    2.85
   7  -2   0   31.90    2.76
   7   2   0   30.51    2.67
   7  -2   0   25.59    2.51
   7   2   0   31.36    2.77
   7  -2   0   27.07    2.58
   7   2   0   26.87    2.61
   7  -2   0   31.97    2.86
   7   2   0   35.09    3.15
   7  -2   0   34.60    2.99
   7   2   0   32.85    2.90
   7  -2   1    1.82    0.91
   7  -2   1    2.27    0.85
   7   2   1    3.15    0.94
   7  -2   1    1.61    0.70
   7   2   1    2.38    0.94
   7  -2   1    3.01    0.93
   7   2   1    1.95    0.97
   7  -2   1    2.09    0.85
   7   2   1    2.71    1.00
   7  -2   1    2.70    0.90
   7   2   1    2.60    0.94
   7  -2   1    3.02    1.04
   7   2   1    2.95    1.01
   7  -2   2   23.28    2.56
   7   2   2   21.97    2.56
   7  -2   2   21.12    2.42
   7   2   2   20.52    2.40
   7  -2   2   23.46    2.51
   7   2   2   23.01    2.50
   7  -2   2   21.66    2.38
   7   2   2   21.39    2.43
   7   2   2   26.86    2.80
   7  -2   3    3.90    1.12
   7   2   3    4.72    1.20
   7  -2   3    2.76    0.98
   7   2   3    3.18    1.17
   7  -2   3    4.22    1.19
   7   2   3    3.82    1.10
   7  -2   4    0.66    0.72
   7   2   4    1.64    0.86
   7  -2   4    0.83    0.93
   7   2   4    0.55    0.84
   7  -2   4    0.75    0.82
   7   2   4    1.24    0.90
   7  -2   5    3.61    1.07
   7  -2   5    3.81    1.37
   7   2   5    3.79    1.23
   7  -2   5    2.42    1.10
   7   2   5    4.54    1.37
   7  -2   6    1.45    0.82
   7   2   6    3.02    1.14
   7  -2   6    2.80    1.02
   7   2   6    3.43    1.15
   7  -2   7    1.95    0.73
   7   2   7    1.30    0.70
   7  -2   7    2.23    0.78
   7   2   7    2.85    0.93
   7  -2   8    6.32    1.00
   7   2   8    8.23    1.14
   7  -2   8    7.43    1.04
   7   2   8    8.65    1.10
   7   3 -11   51.32    2.52
   7  -3 -11   59.62    2.98
   7   3 -11   51.32    2.82
   7  -3 -10    5.16    1.13
   7   3 -10    6.61    1.28
   7   3 -10    4.88    1.03
   7  -3  -9    0.13    0.75
   7   3  -9    0.20    0.82
   7   3  -9   -0.53    0.63
   7   3  -8   49.35    4.02
   7  -3  -8   61.71    4.46
   7   3  -8   55.62    4.25
   7  -3  -7   26.04    3.00
   7   3  -7   22.03    2.90
   7   3  -7   26.89    3.03
   7   3  -6  105.98    6.05
   7  -3  -6  118.23    6.23
   7   3  -6  117.85    6.07
   7  -3  -5    1.14    0.71
   7   3  -5    1.43    0.88
   7  -3  -5    1.93    1.13
   7   3  -5    0.45    0.71
   7   3  -5    2.11    0.99
   7  -3  -4   74.28    4.13
   7   3  -4   71.12    4.10
   7  -3  -4   64.75    4.26
   7   3  -4   65.61    4.23
   7   3  -4   63.29    4.40
   7  -3  -4   62.63    4.26
   7   3  -4   63.46    4.29
   7  -3  -3  144.29    6.29
   7   3  -3  144.09    6.28
   7  -3  -3  151.34    6.30
   7   3  -3  148.04    6.22
   7  -3  -3  147.29    5.50
   7   3  -3  145.68    5.54
   7  -3  -3  156.85    5.87
   7   3  -3  154.12    5.88
   7   3  -3  134.97    6.26
   7  -3  -3  137.03    6.15
   7   3  -3  144.70    6.28
   7  -3  -2    4.25    1.23
   7   3  -2    3.54    0.98
   7   3  -2    4.56    1.23
   7  -3  -2    4.41    1.14
   7  -3  -2    4.06    1.11
   7   3  -2    3.24    0.94
   7  -3  -2    3.79    1.04
   7   3  -2    3.00    0.96
   7  -3  -2    4.86    1.10
   7   3  -2    4.15    1.15
   7  -3  -2    4.54    1.09
   7   3  -2    4.46    1.06
   7  -3  -1    0.44    0.63
   7   3  -1    1.74    0.80
   7  -3  -1   -0.09    0.55
   7  -3  -1   -0.19    0.64
   7   3  -1   -1.31    0.78
   7  -3  -1    0.94    0.67
   7   3  -1    1.04    0.82
   7  -3  -1    0.92    0.70
   7   3  -1   -0.35    0.80
   7  -3  -1    0.28    0.71
   7   3  -1   -0.46    0.93
   7  -3  -1   -0.26    0.39
   7   3  -1    1.68    0.81
   7  -3  -1    1.14    0.64
   7   3  -1    1.47    0.81
   7  -3   0    3.77    1.17
   7   3   0    2.15    0.77
   7   3   0    2.30    0.92
   7  -3   0    3.20    0.97
   7   3   0    2.74    0.97
   7  -3   0    4.31    1.20
   7  -3   0    3.29    0.95
   7   3   0    3.62    1.03
   7  -3   0    2.57    0.90
   7   3   0    4.58    1.19
   7  -3   0    3.22    1.01
   7   3   0    4.28    1.16
   7  -3   0    2.68    0.91
   7  -3   0    3.20    1.01
   7   3   0    3.97    1.14
   7  -3   1    0.82    0.61
   7  -3   1    1.90    0.79
   7   3   1    1.61    0.71
   7  -3   1    0.85    0.72
   7   3   1    1.91    0.88
   7  -3   1    2.81    0.93
   7   3   1    2.42    0.87
   7  -3   1    0.32    0.58
   7   3   1    3.58    1.10
   7  -3   1    3.78    1.07
   7   3   1    2.12    0.98
   7  -3   1    1.67    0.84
   7   3   1    2.39    0.96
   7  -3   2   -0.36    0.63
   7  -3   2   -0.37    0.72
   7   3   2   -0.34    0.65
   7   3   2    0.31    0.54
   7  -3   2    0.56    0.57
   7   3   2    0.85    0.77
   7  -3   2   -0.06    0.70
   7   3   2    0.49    0.67
   7  -3   3   11.04    1.77
   7   3   3    9.39    1.71
   7  -3   3   12.78    1.98
   7   3   3    9.41    1.68
   7  -3   3   10.96    1.79
   7   3   3    9.33    1.70
   7  -3   4    0.03    0.54
   7   3   4   -0.76    0.79
   7  -3   4   -0.83    0.76
   7   3   4   -1.73    0.97
   7  -3   4    0.53    0.68
   7  -3   4   -0.15    0.69
   7   3   4    0.88    0.88
   7  -3   5    0.60    0.77
   7   3   5   -1.30    0.92
   7  -3   5    0.63    0.65
   7  -3   5   -0.92    0.78
   7   3   5    0.75    0.67
   7  -3   6   -1.38    0.84
   7   3   6   -0.62    0.93
   7  -3   6    0.55    0.60
   7  -3   6   -0.55    0.62
   7   3   6    0.25    0.65
   7  -3   7    5.61    1.13
   7   3   7    6.69    1.23
   7  -3   7    5.64    1.05
   7  -3   7    6.19    1.20
   7   3   7    6.28    1.17
   7  -3   8    1.24    0.52
   7   3   8    0.71    0.45
   7  -3   8    0.96    0.41
   7   3   8    1.17    0.50
   7  -4 -11    0.32    0.39
   7   4 -11   -0.81    0.46
   7   4 -11   -0.63    0.39
   7  -4 -10    2.42    0.81
   7   4 -10    1.85    0.73
   7   4 -10    1.26    0.57
   7  -4  -9   10.91    1.72
   7   4  -9    8.96    1.60
   7   4  -9   10.65    1.75
   7  -4  -8    0.48    0.67
   7   4  -8    0.72    0.82
   7   4  -8    1.01    0.90
   7  -4  -7   98.36    5.55
   7   4  -7   99.13    5.51
   7  -4  -6   12.35    2.02
   7   4  -6   11.63    1.91
   7   4  -6    9.16    1.91
   7  -4  -5   40.16    3.48
   7   4  -5   41.42    3.44
   7   4  -5   38.14    3.56
   7  -4  -5   41.83    3.58
   7   4  -5   42.67    3.55
   7  -4  -4   58.95    3.62
   7   4  -4   61.93    3.76
   7  -4  -4   49.02    3.70
   7   4  -4   52.41    3.78
   7   4  -4   40.81    3.57
   7  -4  -4   43.16    3.52
   7   4  -4   47.82    3.70
   7  -4  -3   32.52    3.01
   7   4  -3   32.45    2.98
   7   4  -3   29.81    2.98
   7  -4  -3   29.86    2.86
   7  -4  -3   26.80    2.68
   7   4  -3   31.51    2.86
   7  -4  -3   31.20    2.53
   7   4  -3   30.98    2.55
   7  -4  -3   33.70    2.71
   7   4  -3   30.16    2.63
   7   4  -3   32.42    3.00
   7  -4  -2   -2.43    0.91
   7   4  -2    0.49    0.58
   7  -4  -2    0.64    0.57
   7  -4  -2   -1.34    0.81
   7   4  -2   -1.11    0.76
   7  -4  -2   -0.72    0.67
   7   4  -2   -1.62    0.78
   7  -4  -2    1.74    0.77
   7   4  -2    0.95    0.73
   7  -4  -2   -0.19    0.68
   7   4  -2    1.23    0.71
   7   4  -2   -0.61    0.64
   7  -4  -1   12.89    1.86
   7   4  -1   10.34    1.67
   7  -4  -1   10.86    1.73
   7  -4  -1    9.17    1.62
   7   4  -1    9.95    1.59
   7  -4  -1    9.88    1.68
   7   4  -1   10.74    1.76
   7  -4  -1    9.79    1.56
   7   4  -1   10.31    1.59
   7  -4  -1   11.04    1.69
   7   4  -1    9.05    1.56
   7  -4  -1   10.84    1.62
   7   4  -1    8.14    1.58
   7   4  -1   12.38    1.77
   7  -4   0   51.08    3.56
   7   4   0   50.59    3.52
   7  -4   0   50.63    3.70
   7  -4   0   52.68    3.76
   7   4   0   53.94    3.81
   7  -4   0   49.01    3.33
   7   4   0   47.61    3.25
   7  -4   0   45.76    3.38
   7   4   0   46.67    3.44
   7  -4   0   48.25    3.40
   7   4   0   48.02    3.45
   7  -4   0   49.45    3.50
   7   4   0   53.03    3.61
   7   4   0   47.59    3.68
   7  -4   1    2.81    1.05
   7  -4   1    0.57    0.53
   7   4   1    1.81    0.75
   7  -4   1   -0.06    0.68
   7   4   1    0.58    0.80
   7  -4   1    0.66    0.57
   7   4   1   -0.28    0.63
   7   4   1    0.07    0.55
   7  -4   1    0.85    0.76
   7   4   1   -0.04    0.48
   7  -4   2   80.78    4.72
   7  -4   2   73.05    4.48
   7   4   2   72.81    4.48
   7  -4   2   67.79    4.12
   7  -4   2   72.07    4.36
   7   4   2   72.84    4.39
   7  -4   2   76.62    4.50
   7   4   2   69.25    4.35
   7   4   2   81.67    4.74
   7  -4   3    1.53    0.92
   7   4   3    0.55    0.79
   7  -4   3   -0.32    0.82
   7   4   3   -0.13    0.64
   7  -4   3    1.49    0.82
   7  -4   3    0.96    0.69
   7   4   3    0.97    0.74
   7   4   4   49.65    3.52
   7  -4   4   50.91    3.76
   7   4   4   45.17    3.55
   7  -4   4   43.74    3.47
   7  -4   4   52.36    3.75
   7   4   4   46.22    3.53
   7  -4   5    6.16    1.39
   7   4   5    4.88    1.30
   7  -4   5    3.88    1.21
   7  -4   5    5.16    1.37
   7   4   5    3.98    1.26
   7  -4   6    1.26    0.74
   7   4   6    2.37    0.84
   7  -4   6    0.47    0.61
   7  -4   6    1.28    0.66
   7   4   6    1.57    0.74
   7  -4   7   -0.21    0.44
   7   4   7    0.44    0.53
   7  -4   7   -0.22    0.46
   7  -4   7    0.99    0.53
   7   4   7   -0.19    0.55
   7   5 -11   -0.32    0.35
   7  -5 -10    1.06    0.66
   7   5 -10   -0.04    0.54
   7   5 -10    1.16    0.63
   7  -5  -9    6.93    1.33
   7   5  -9    5.86    1.18
   7   5  -9    6.56    1.37
   7  -5  -8    5.50    1.27
   7   5  -8    5.55    1.29
   7   5  -8    4.93    1.33
   7   5  -7   22.11    2.89
   7  -5  -7   29.68    2.93
   7   5  -7   23.20    2.61
   7  -5  -6    9.02    1.77
   7   5  -6    9.35    1.74
   7   5  -6    5.60    1.59
   7   5  -5  112.15    5.54
   7   5  -5   99.76    5.69
   7  -5  -5  107.10    5.53
   7   5  -5  110.12    5.56
   7  -5  -4   12.25    1.94
   7   5  -4   13.81    1.99
   7  -5  -4   12.78    1.90
   7   5  -4   15.44    2.11
   7  -5  -4   11.64    1.76
   7   5  -4   14.87    2.02
   7  -5  -4   16.85    2.05
   7   5  -4   15.49    1.96
   7   5  -4    8.46    1.71
   7  -5  -3    0.20    0.48
   7   5  -3    0.02    0.43
   7   5  -3    0.12    0.57
   7  -5  -3   -1.25    0.81
   7   5  -3   -2.25    0.92
   7  -5  -3   -0.07    0.63
   7   5  -3    0.27    0.66
   7  -5  -3    0.47    0.55
   7   5  -3    0.01    0.58
   7  -5  -3   -0.09    0.50
   7   5  -3   -0.09    0.56
   7  -5  -2    1.55    0.72
   7   5  -2    0.72    0.64
   7  -5  -2    1.44    0.76
   7  -5  -2    1.05    0.71
   7   5  -2   -0.04    0.49
   7  -5  -2   -0.14    0.68
   7   5  -2   -1.17    0.68
   7  -5  -2    0.09    0.47
   7   5  -2    0.28    0.49
   7  -5  -2   -0.57    0.55
   7   5  -2    0.63    0.53
   7   5  -2   -0.43    0.60
   7  -5  -1  105.65    5.15
   7  -5  -1  110.09    5.13
   7   5  -1  111.02    5.16
   7  -5  -1  103.64    4.80
   7   5  -1   96.65    4.61
   7  -5  -1  107.88    4.88
   7   5  -1  103.95    4.84
   7  -5  -1  109.11    4.97
   7   5  -1  108.86    5.03
   7  -5  -1  103.97    5.01
   7   5  -1  103.65    5.44
   7   5  -1  101.50    4.94
   7  -5   0   10.32    1.68
   7   5   0   11.42    1.70
   7  -5   0   13.00    1.97
   7  -5   0   10.74    1.56
   7   5   0    9.61    1.55
   7  -5   0   12.52    1.91
   7   5   0   11.37    1.88
   7  -5   0    9.12    1.55
   7  -5   0   10.11    1.60
   7   5   0   11.03    1.70
   7   5   0   12.70    1.99
   7  -5   0    8.98    1.54
   7   5   0   10.32    1.60
   7  -5   1  189.18    7.29
   7  -5   1  177.98    6.19
   7   5   1  189.39    6.30
   7  -5   1  202.03    7.30
   7   5   1  186.19    7.08
   7  -5   1  167.89    6.54
   7  -5   1  195.31    7.00
   7   5   1  181.27    6.78
   7  -5   1  191.42    6.90
   7   5   1  178.38    6.71
   7   5   1  195.82    7.26
   7  -5   2    1.63    1.11
   7  -5   2    1.84    0.92
   7   5   2    1.90    1.03
   7  -5   2    0.96    0.76
   7  -5   2    1.90    0.89
   7   5   2    2.76    1.00
   7   5   2    3.45    1.20
   7  -5   3  115.39    5.53
   7   5   3  114.87    5.61
   7  -5   3   98.11    5.19
   7  -5   3  115.50    5.41
   7   5   3  109.77    5.29
   7   5   4   13.98    1.95
   7   5   4   17.58    2.19
   7  -5   4   16.80    2.13
   7  -5   4   15.32    2.14
   7  -5   4   17.36    2.13
   7   5   4   17.40    2.17
   7  -5   5   24.52    2.43
   7   5   5   26.58    2.53
   7  -5   5   22.14    2.47
   7  -5   5   27.12    2.53
   7   5   5   26.45    2.48
   7  -5   6   -0.59    0.59
   7   5   6   -0.70    0.74
   7  -5   6   -0.41    0.67
   7  -5   6    0.03    0.36
   7   5   6   -0.01    0.58
   7  -5   7    0.02    0.38
   7   5   7    0.69    0.48
   7  -5   7    0.59    0.53
   7  -5   7    0.38    0.42
   7   5   7    0.57    0.49
  -7  -6  11    0.87    0.47
   7   6 -11    0.56    0.34
   7   6 -10   -0.56    0.50
   7   6  -9    8.03    1.29
   7   6  -9    8.56    1.58
   7  -6  -8    7.99    1.36
   7   6  -8    8.78    1.44
   7   6  -8    9.13    1.93
   7   6  -7   76.73    5.12
   7  -6  -7   91.70    4.82
   7   6  -7   83.53    4.52
   7   6  -6   99.26    5.86
   7  -6  -6  112.32    5.46
   7   6  -6  108.39    5.27
   7  -6  -5   40.60    3.30
   7   6  -5   37.60    3.09
   7   6  -5   33.53    3.35
   7  -6  -5   39.32    3.25
   7   6  -5   39.20    3.22
   7  -6  -4    0.86    0.60
   7  -6  -4    1.48    0.82
   7  -6  -4    3.14    1.00
   7   6  -4    1.33    0.82
   7   6  -4    1.83    0.96
   7  -6  -3   23.47    2.39
   7  -6  -3   24.69    2.46
   7   6  -3   28.03    2.45
   7   6  -3   21.89    2.55
   7   6  -3   25.70    2.80
   7  -6  -2    0.79    0.59
   7   6  -2    0.19    0.73
   7  -6  -1   26.43    2.48
   7  -6  -1   22.64    2.43
   7   6  -1   25.94    2.75
   7  -6   0  108.37    5.43
   7   6   0  117.72    5.45
   7  -6   0   91.47    4.89
   7   6   0  101.44    4.85
   7  -6   0  103.90    4.83
   7   6   0   96.99    5.19
   7   6   1   34.71    3.06
   7  -6   1   29.31    2.92
   7   6   1   29.61    2.72
   7   6   1   35.85    3.13
   7  -6   2  192.51    6.92
   7   6   2  182.62    6.85
   7  -6   2  175.74    6.45
   7   6   2  180.52    6.61
   7   6   2  194.00    7.06
   7  -6   3    8.05    1.51
   7   6   3    8.07    1.56
   7  -6   3    8.50    1.66
   7  -6   3    9.28    1.54
   7   6   3   10.00    1.58
   7   6   4   25.04    2.45
   7  -6   4   29.15    2.59
   7   6   4   28.95    2.62
   7  -6   4   24.51    2.63
   7  -6   4   29.12    2.55
   7   6   4   25.92    2.40
   7  -6   5    0.86    0.59
   7   6   5    0.62    0.56
   7  -6   5   -0.13    0.61
   7  -6   5    0.99    0.57
   7   6   5    0.24    0.55
   7   6   6    0.55    0.46
   7  -6   6    0.87    0.70
   7   6   6    1.41    0.58
   7  -6   7    0.50    0.52
  -7  -7  10    6.81    1.11
   7   7 -10    5.46    1.08
   7   7  -9    9.35    1.58
   7   7  -8   22.34    2.58
   7  -7  -7   39.55    2.87
   7   7  -7   39.05    3.59
   7  -7  -6   53.14    3.48
   7   7  -6   48.07    3.98
   7  -7  -5   68.25    4.02
   7   7  -5   65.35    4.57
   7  -7  -4  122.53    5.44
   7   7  -4  123.83    6.19
   7  -7  -3   -0.43    0.66
   7   7  -3    0.99    0.70
   7  -7  -2   -0.76    0.72
   7   7  -2   -1.68    0.86
   7   7  -2   -1.83    0.95
   7  -7  -1    2.37    0.94
   7   7  -1    2.40    1.00
   7  -7   0    0.21    0.69
   7   7   0    1.04    0.75
   7  -7   1   13.23    2.04
   7   7   1   16.49    2.15
   7  -7   2    0.32    0.67
   7   7   2    1.03    0.83
   7  -7   3   11.18    1.88
   7   7   4    1.56    0.77
   7  -7   4    3.00    1.03
   7  -7   5    4.89    1.20
   7  -7   6   -0.01    0.57
   7  -7   7    0.93    0.52
  -7  -8  10   31.62    2.02
   7   8 -10   29.18    2.15
  -7  -8   9   15.38    1.63
   7   8  -9   10.27    1.60
   7   8  -8   14.31    2.02
   7  -8  -7   70.48    3.81
   7   8  -7   66.73    4.48
   7  -8  -6   40.10    3.03
   7   8  -6   39.01    3.49
   7  -8  -5   -0.10    0.56
   7   8  -5    1.43    0.88
   7  -8  -4    3.44    1.07
   7   8  -4   -0.80    0.75
   7   8  -3   -0.04    0.76
   7  -8  -3    0.54    0.60
   7  -8  -2    4.03    1.21
   7   8  -2    7.57    1.52
   7  -8  -1    9.35    1.72
   7   8  -1   10.12    1.72
   7  -8   0   31.87    3.07
   7   8   0   31.31    2.89
   7  -8   1    2.70    0.98
   7   8   1    5.07    1.25
   7  -8   2    5.39    1.36
   7   8   2    5.05    1.11
   7  -8   3    0.35    0.66
   7   8   4   13.00    1.66
   7  -8   4   13.42    1.99
   7  -8   5    1.86    0.88
   7  -8   6    5.20    1.07
   7  -8   7    0.22    0.40
   7   9 -10    1.43    0.55
  -7  -9   9   18.57    1.64
   7   9  -9   18.00    1.87
  -7  -9   8    4.62    1.00
   7   9  -8    3.23    1.05
   7   9  -7   -1.82    0.89
   7  -9  -7   -0.01    0.53
   7   9  -7    0.04    0.75
   7  -9  -6   -0.06    0.49
   7   9  -6   -0.08    0.69
   7  -9  -5    3.70    1.17
   7   9  -5    3.62    1.15
   7  -9  -4   30.25    2.80
   7   9  -4   31.58    3.06
   7  -9  -3   -0.08    0.67
   7   9  -3    0.41    0.68
   7  -9  -2   26.50    2.71
   7   9  -2   30.11    2.92
   7  -9  -1    7.37    1.56
   7   9  -1    6.66    1.45
   7  -9   0   26.10    2.80
   7   9   0   25.61    2.54
   7  -9   1    3.89    1.28
   7  -9   2    5.12    1.41
   7  -9   3    0.26    0.68
   7   9   4    6.52    1.22
   7  -9   4    8.37    1.63
   7  -9   5   15.34    1.86
   7  -9   6    7.87    1.18
  -7 -10   9    0.28    0.41
   7  10  -9    0.92    0.53
   7  10  -8    0.38    0.49
   7 -10  -7    1.16    0.64
   7  10  -7    0.53    0.59
   7 -10  -6   -0.10    0.58
   7  10  -6   -0.91    0.77
   7 -10  -5   33.13    2.76
   7  10  -5   36.24    3.08
   7 -10  -4    0.61    0.74
   7  10  -4    1.86    0.94
   7 -10  -3   79.98    4.61
   7  10  -3   80.75    4.59
   7 -10  -2   -2.57    1.06
   7  10  -2    0.18    0.51
   7 -10  -1   67.75    4.41
   7 -10   0    0.44    0.77
   7 -10   1    8.91    1.73
   7 -10   2    0.30    0.64
   7 -10   3    5.00    1.31
   7  10   4    2.06    0.72
   7 -10   4    1.83    0.79
   7 -10   5   21.53    2.05
   7 -10   6    1.11    0.56
   7  11  -8    4.79    0.95
   7 -11  -7    0.59    0.51
   7  11  -7   -0.32    0.45
   7 -11  -6    2.58    0.84
   7  11  -6    1.33    0.76
   7 -11  -5    0.79    0.69
   7  11  -5    0.51    0.62
   7 -11  -4   38.14    3.01
   7  11  -4   32.54    2.76
   7 -11  -3    0.44    0.67
   7  11  -3    0.76    0.65
   7 -11  -2   85.41    4.71
   7 -11  -1    3.80    1.17
   7 -11   0   18.12    2.29
   7 -11   1    4.94    1.29
   7 -11   2    0.02    0.71
   7 -11   3    8.68    1.54
   7 -11   4    1.00    0.68
   7 -11   5   11.00    1.36
   7 -12  -7    5.00    0.94
   7  12  -7    6.10    1.02
   7 -12  -6    1.78    0.69
   7  12  -6    0.16    0.49
   7 -12  -5    3.89    1.05
   7  12  -5    2.44    0.79
   7 -12  -4    0.31    0.62
   7 -12  -3    8.04    1.52
   7 -12  -2   23.12    2.43
   7 -12  -1   28.90    2.70
   7 -12   0   17.13    2.14
   7 -12   1    0.02    0.65
   7 -12   2    4.81    1.16
   7 -12   3    1.82    0.80
   7 -12   4   24.36    2.00
   7 -12   5    6.19    0.92
   7 -13  -6   13.07    1.45
   7 -13  -5    8.11    1.25
   7 -13  -4    8.67    1.39
   7 -13  -3    2.95    0.97
   7 -13  -2    2.96    0.94
   7 -13  -1    3.21    0.99
   7 -13   0    1.25    0.75
   7 -13   1   -0.31    0.63
   7 -13   2    0.42    0.50
   7 -13   3    3.35    0.86
   7 -13   4   -0.06    0.34
   7 -14  -6   12.59    1.28
   7 -14  -5   29.49    2.08
   7 -14  -4    9.89    1.35
   7 -14  -3    0.59    0.50
   7 -14  -2    1.41    0.72
   7 -14  -1    0.90    0.61
   7 -14   0    7.62    1.21
   7 -14   1    1.00    0.62
   7 -14   2   14.61    1.49
   7 -14   3   -0.28    0.39
   7 -15  -5   14.42    1.27
   7 -15  -4    2.13    0.60
   7 -15  -3   -0.23    0.41
   7 -15  -2    0.31    0.42
   7 -15  -1    5.81    0.97
   7 -15   0    2.74    0.70
   7 -15   1   32.10    1.99
   8   0 -10   82.42    3.66
   8   0  -9   -0.07    0.67
   8   0  -8   19.15    2.46
   8   0  -7   -0.19    0.66
   8   0  -6    2.86    1.04
   8   0  -6    3.19    1.03
   8   0  -5    0.57    0.84
   8   0  -5   -0.84    0.80
   8   0  -5   -0.56    0.66
   8   0  -4   32.11    3.08
   8   0  -4   36.08    3.28
   8   0  -4   35.37    3.26
   8   0  -3    0.50    0.61
   8   0  -3    0.30    0.68
   8   0  -3    0.22    0.84
   8   0  -3    0.62    0.74
   8   0  -2   20.75    2.42
   8   0  -2   20.46    2.31
   8   0  -2   19.44    2.22
   8   0  -2   20.50    2.46
   8   0  -2   22.89    2.56
   8   0  -1    1.12    0.72
   8   0  -1   -0.08    0.59
   8   0  -1    1.00    0.77
   8   0  -1   -0.25    0.69
   8   0   0    7.54    1.62
   8   0   0    7.08    1.46
   8   0   0    5.63    1.26
   8   0   0    7.32    1.51
   8   0   0    7.81    1.54
   8   0   1    0.56    0.87
   8   0   1    0.35    0.73
   8   0   1   -0.47    0.66
   8   0   1    0.24    0.59
   8   0   2   25.04    2.62
   8   0   2   20.09    2.37
   8   0   2   21.45    2.40
   8   0   3   -0.16    0.56
   8   0   3   -0.47    0.85
   8   0   3    0.15    0.64
   8   0   4   24.09    2.31
   8   0   4   18.94    2.32
   8   0   4   24.11    2.54
   8   0   5   -0.14    0.55
   8   0   5   -0.88    0.67
   8   0   6   -0.36    0.51
   8   0   6    0.04    0.50
   8  -1 -10    0.51    0.55
   8   1 -10    0.04    0.45
   8  -1  -9   85.05    4.43
   8   1  -9   88.07    4.55
   8  -1  -8   -0.28    0.76
   8   1  -8   -1.53    0.87
   8  -1  -7    0.53    0.77
   8   1  -7    0.43    0.67
   8   1  -7    0.83    0.58
   8  -1  -6    4.49    1.43
   8   1  -6    4.75    1.32
   8   1  -6    4.92    1.38
   8   1  -5   18.93    2.42
   8  -1  -5   17.67    2.38
   8  -1  -5   16.06    2.31
   8  -1  -5   19.31    2.30
   8   1  -5   21.89    2.63
   8   1  -5   20.86    2.57
   8  -1  -4    0.23    0.68
   8   1  -4    1.50    1.01
   8  -1  -4    0.54    0.71
   8   1  -4   -0.28    0.90
   8  -1  -4    1.27    1.00
   8   1  -4    2.43    1.16
   8  -1  -4    2.10    0.91
   8   1  -4    0.37    0.67
   8   1  -3   82.64    4.47
   8  -1  -3   85.67    4.98
   8   1  -3   91.36    5.08
   8  -1  -3   97.65    4.80
   8   1  -3   98.47    4.84
   8  -1  -3   91.28    5.10
   8   1  -3   86.83    5.10
   8  -1  -3   85.58    4.98
   8   1  -3   92.13    5.08
   8  -1  -2    7.93    1.55
   8   1  -2    7.59    1.55
   8  -1  -2    6.96    1.42
   8   1  -2    6.53    1.39
   8  -1  -2    7.17    1.50
   8   1  -2    7.53    1.59
   8  -1  -2    7.36    1.46
   8   1  -2   10.11    1.63
   8  -1  -2    7.30    1.53
   8   1  -2    7.78    1.68
   8  -1  -1    8.68    1.69
   8   1  -1    8.62    1.59
   8  -1  -1    7.91    1.62
   8  -1  -1    6.44    1.46
   8   1  -1    7.34    1.52
   8   1  -1    4.87    1.27
   8  -1  -1    7.49    1.41
   8   1  -1    6.84    1.37
   8  -1  -1    7.70    1.55
   8   1  -1    8.38    1.66
   8  -1   0    5.18    1.35
   8   1   0    2.92    1.05
   8  -1   0    2.89    1.01
   8   1   0    3.99    1.13
   8  -1   0    2.56    0.90
   8   1   0    2.42    0.92
   8  -1   0    3.33    1.07
   8   1   0    2.85    1.10
   8  -1   0    2.58    1.01
   8   1   0    1.37    0.76
   8  -1   1   66.14    4.34
   8   1   1   67.20    4.43
   8  -1   1   62.20    4.02
   8   1   1   60.78    4.00
   8  -1   1   62.39    3.90
   8   1   1   61.99    3.89
   8   1   1   77.17    4.65
   8  -1   2    0.32    0.68
   8   1   2    1.16    0.91
   8  -1   2    0.90    0.71
   8   1   2    0.19    0.80
   8  -1   2    0.31    0.64
   8   1   2    0.57    0.70
   8  -1   3    4.11    1.18
   8   1   3    4.99    1.22
   8  -1   3    3.01    1.06
   8   1   3    4.34    1.20
   8  -1   3    2.97    1.15
   8   1   3    4.32    1.22
   8  -1   4   -0.61    0.85
   8   1   4    0.39    0.56
   8  -1   4   -0.43    0.71
   8   1   4   -0.62    0.75
   8  -1   4    0.05    0.71
   8   1   4   -0.85    1.02
   8   1   5    5.97    1.06
   8  -1   5    6.10    1.33
   8   1   5    6.42    1.33
   8  -1   5    5.49    1.26
   8   1   5    5.91    1.22
   8  -1   6   -0.62    0.52
   8   1   6    0.35    0.59
   8  -1   6   -0.42    0.44
   8   1   6   -0.25    0.59
   8  -2 -10    8.52    1.20
   8   2 -10    8.71    1.21
   8  -2  -9    2.47    0.97
   8   2  -9    1.52    0.77
   8   2  -9    2.12    0.68
   8  -2  -8    0.73    0.74
   8   2  -8   -1.40    0.83
   8   2  -8    0.14    0.52
   8  -2  -7    9.68    1.82
   8   2  -7    8.60    1.69
   8   2  -7    9.82    1.79
   8  -2  -6    4.96    1.41
   8   2  -6    4.36    1.22
   8   2  -6    6.68    1.57
   8  -2  -5   10.83    1.91
   8   2  -5   10.43    1.98
   8  -2  -5   11.36    1.96
   8   2  -5   11.05    1.91
   8   2  -5   10.64    1.91
   8  -2  -4   56.59    4.07
   8   2  -4   52.15    3.85
   8  -2  -4   70.10    4.08
   8   2  -4   70.75    4.16
   8   2  -4   52.89    4.07
   8  -2  -4   55.43    4.07
   8   2  -4   55.53    4.04
   8  -2  -3    9.19    1.69
   8   2  -3   11.13    1.91
   8   2  -3   11.23    1.70
   8  -2  -3   11.63    1.96
   8   2  -3   11.33    1.85
   8  -2  -3   14.80    1.97
   8   2  -3   12.99    1.88
   8  -2  -3   15.06    1.98
   8   2  -3    9.81    1.84
   8  -2  -2   48.63    3.45
   8  -2  -2   46.18    3.61
   8   2  -2   45.40    3.57
   8   2  -2   43.52    3.45
   8  -2  -2   50.17    3.49
   8   2  -2   49.12    3.45
   8  -2  -2   48.96    3.59
   8   2  -2   47.63    3.80
   8  -2  -2   47.38    3.64
   8   2  -2   48.47    3.69
   8  -2  -1    7.78    1.55
   8   2  -1    8.14    1.62
   8  -2  -1    7.14    1.51
   8  -2  -1    8.12    1.59
   8   2  -1    7.85    1.52
   8   2  -1    8.29    1.64
   8  -2  -1    6.96    1.40
   8   2  -1    7.31    1.43
   8  -2  -1    8.97    1.61
   8   2  -1    7.79    1.62
   8  -2   0    0.23    0.75
   8   2   0    0.71    0.84
   8  -2   0    1.01    0.71
   8   2   0    2.73    1.07
   8  -2   0    1.86    0.87
   8   2   0    0.03    0.73
   8  -2   0    0.97    0.67
   8   2   0    1.30    0.86
   8  -2   0    1.08    0.72
   8   2   0    1.53    0.82
   8  -2   1    6.94    1.58
   8   2   1    5.80    1.47
   8  -2   1    7.20    1.52
   8   2   1    6.75    1.44
   8  -2   1    5.39    1.34
   8   2   1    6.08    1.38
   8   2   1    5.34    1.38
   8  -2   2    7.53    1.51
   8   2   2    6.65    1.52
   8  -2   2    5.74    1.33
   8   2   2    8.70    1.58
   8  -2   2    8.57    1.54
   8   2   2    5.81    1.37
   8  -2   3   -0.34    0.79
   8   2   3    0.52    0.70
   8  -2   3   -1.69    0.88
   8   2   3    0.71    0.73
   8  -2   3    0.09    0.76
   8   2   3   -0.27    0.85
   8  -2   4   18.73    2.23
   8   2   4   15.81    1.85
   8   2   4   14.95    2.05
   8  -2   4   10.53    1.77
   8  -2   4   11.99    1.80
   8   2   4   12.36    1.83
   8   2   5   -0.19    0.57
   8  -2   5    0.80    0.59
   8   2   5   -0.07    0.64
   8  -2   5    0.44    0.67
   8   2   5    0.15    0.71
   8  -2   6   -0.49    0.52
   8   2   6    0.52    0.54
   8  -2   6    0.10    0.48
   8   2   6   -0.35    0.56
   8  -3 -10    0.14    0.39
   8   3 -10    0.32    0.42
   8   3 -10    1.31    0.42
   8  -3  -9    0.80    0.55
   8   3  -9    0.39    0.53
   8   3  -9   -0.80    0.57
   8  -3  -8    6.07    1.37
   8   3  -8    8.52    1.55
   8   3  -8    7.75    1.51
   8   3  -7   14.91    2.17
   8  -3  -7   17.05    2.30
   8   3  -7   12.61    2.04
   8  -3  -6   34.53    3.27
   8   3  -6   34.30    3.19
   8   3  -6   32.89    3.29
   8  -3  -6   32.76    3.16
   8   3  -6   34.93    3.27
   8  -3  -5    2.54    1.10
   8   3  -5    2.15    0.91
   8  -3  -5    0.56    0.68
   8   3  -5    1.12    0.80
   8   3  -5    1.98    1.06
   8  -3  -4   -0.05    0.76
   8   3  -4   -0.46    0.96
   8  -3  -4    0.73    0.78
   8   3  -4   -0.50    0.88
   8  -3  -4    3.16    1.28
   8   3  -4    3.34    1.22
   8   3  -4    1.06    0.82
   8  -3  -3  123.07    5.87
   8   3  -3  121.84    5.80
   8   3  -3  116.80    5.45
   8  -3  -3  128.62    5.49
   8   3  -3  133.25    5.66
   8   3  -3  114.99    5.89
   8  -3  -3  111.50    5.59
   8   3  -3  122.98    5.80
   8  -3  -2    9.00    1.68
   8   3  -2   11.09    1.82
   8  -3  -2   11.25    1.71
   8  -3  -2    8.42    1.64
   8   3  -2    9.33    1.68
   8   3  -2    8.41    1.64
   8  -3  -2   13.23    1.82
   8   3  -2   11.08    1.69
   8   3  -2    9.25    1.70
   8  -3  -1   -1.41    0.89
   8   3  -1    0.27    0.74
   8  -3  -1    0.71    0.90
   8  -3  -1   -1.63    0.88
   8   3  -1    0.04    0.81
   8   3  -1   -0.73    0.88
   8  -3  -1    0.12    0.56
   8   3  -1    0.92    0.69
   8  -3  -1   -1.26    0.67
   8   3  -1   -1.54    0.85
   8  -3   0   20.93    2.44
   8   3   0   19.68    2.50
   8  -3   0   21.84    2.47
   8   3   0   23.70    2.56
   8  -3   0   23.41    2.44
   8   3   0   21.15    2.36
   8  -3   0   18.60    2.24
   8   3   0   22.94    2.42
   8   3   0   22.94    2.59
   8  -3   1   20.66    2.50
   8   3   1   16.23    2.26
   8  -3   1   19.11    2.31
   8   3   1   18.76    2.28
   8  -3   1   16.85    2.06
   8   3   1   18.95    2.21
   8   3   1   18.17    2.34
   8  -3   2    0.07    0.74
   8   3   2    0.20    0.73
   8  -3   2    0.44    0.75
   8   3   2    0.57    0.72
   8  -3   2    0.52    0.71
   8   3   2   -0.43    0.77
   8  -3   3    1.39    0.90
   8   3   3    2.88    1.06
   8  -3   3    1.18    0.67
   8   3   3    1.94    1.02
   8  -3   3    1.85    0.90
   8   3   3   -0.23    0.63
   8   3   4    6.41    1.25
   8  -3   4    4.78    1.18
   8   3   4    6.02    1.36
   8  -3   4    4.13    1.10
   8   3   4    4.03    1.11
   8  -3   5    2.75    0.84
   8   3   5    1.95    0.72
   8  -3   5    1.05    0.62
   8   3   5    1.26    0.60
   8  -3   6    5.02    0.97
   8   3   6    6.43    1.07
   8  -3   6    4.57    0.91
   8   3   6    4.68    0.90
   8  -4 -10    3.80    0.74
   8   4 -10    3.72    0.75
   8  -4 -10    2.42    0.60
   8   4 -10    5.14    0.87
   8   4 -10    4.96    0.80
   8  -4  -9    1.36    0.54
   8   4  -9    1.96    0.67
   8   4  -9    2.10    0.75
   8  -4  -8    0.06    0.48
   8   4  -8    0.56    0.60
   8   4  -8    0.14    0.54
   8  -4  -7    7.01    1.50
   8   4  -7    6.59    1.40
   8  -4  -7    8.01    1.53
   8   4  -7    5.93    1.44
   8  -4  -6    0.79    0.68
   8   4  -6    0.54    0.72
   8  -4  -6    1.38    0.82
   8   4  -6    1.06    0.74
   8   4  -6    0.17    0.65
   8  -4  -5   79.08    4.73
   8   4  -5   82.42    4.71
   8   4  -5   71.43    4.81
   8  -4  -5   75.47    4.66
   8   4  -5   76.07    4.55
   8  -4  -4   27.25    2.80
   8   4  -4   26.93    2.76
   8   4  -4   22.62    2.67
   8  -4  -4   28.25    2.86
   8   4  -4   21.93    2.48
   8  -4  -3    0.41    0.56
   8   4  -3    0.18    0.62
   8  -4  -3   -0.16    0.59
   8   4  -3    0.40    0.73
   8  -4  -3    0.17    0.67
   8   4  -3   -0.04    0.72
   8   4  -3    0.88    0.84
   8  -4  -2    1.20    0.75
   8   4  -2    1.10    0.84
   8  -4  -2    3.06    1.01
   8  -4  -2    0.68    0.70
   8   4  -2    1.14    0.76
   8  -4  -2    2.74    1.00
   8   4  -2    3.46    1.03
   8   4  -2    2.36    1.00
   8  -4  -1   74.18    4.39
   8  -4  -1   81.10    4.38
   8   4  -1   73.75    4.21
   8  -4  -1   75.41    4.36
   8   4  -1   75.18    4.35
   8   4  -1   71.04    4.51
   8  -4   0    0.87    0.87
   8  -4   0    0.49    0.63
   8   4   0    1.31    0.79
   8   4   0    1.35    0.96
   8  -4   1    7.29    1.60
   8   4   1    6.01    1.49
   8  -4   1    7.59    1.53
   8   4   1    7.60    1.55
   8  -4   1    6.00    1.21
   8   4   1    8.02    1.55
   8   4   1    5.93    1.39
   8  -4   2    1.03    0.96
   8   4   2    1.25    0.81
   8  -4   2    1.38    1.02
   8   4   2    1.69    0.94
   8  -4   2    1.21    0.80
   8   4   2   -0.47    0.66
   8   4   3   -0.02    0.61
   8  -4   3    0.57    0.68
   8   4   3    0.70    0.72
   8  -4   3    0.63    0.75
   8   4   3   -0.22    0.61
   8   4   4   -0.61    0.55
   8  -4   4    0.77    0.60
   8   4   4    1.46    0.76
   8  -4   4    0.15    0.59
   8   4   4   -0.31    0.80
   8  -4   5   25.73    2.21
   8   4   5   28.52    2.30
   8  -4   5   24.79    2.13
   8   4   5   26.34    2.15
   8  -4   6    1.27    0.54
   8   4   6    2.51    0.71
   8  -4   6    0.80    0.48
   8   4   6    0.95    0.41
   8   5 -10   -0.60    0.37
   8  -5  -9   -0.13    0.48
   8   5  -9   -0.59    0.49
   8  -5  -9   -0.09    0.46
   8   5  -9   -1.24    0.57
   8   5  -9    0.57    0.51
   8  -5  -8   21.06    2.08
   8   5  -8   18.72    1.96
   8   5  -8   17.76    2.18
   8  -5  -8   19.54    1.99
   8   5  -8   19.30    1.98
   8  -5  -7    2.10    0.93
   8   5  -7   -0.51    0.61
   8  -5  -7    0.65    0.81
   8   5  -7    0.82    0.62
   8   5  -7    1.52    0.85
   8  -5  -6  140.40    5.95
   8   5  -6  136.79    5.72
   8  -5  -6  130.58    5.72
   8   5  -6  134.10    5.71
   8  -5  -5    4.06    1.29
   8   5  -5    5.81    1.29
   8  -5  -5    4.21    1.20
   8   5  -5    5.87    1.37
   8   5  -5    5.64    1.48
   8  -5  -4    6.41    1.37
   8   5  -4    9.02    1.56
   8  -5  -4    8.15    1.57
   8   5  -4    9.39    1.62
   8   5  -4    9.33    1.76
   8  -5  -3    9.42    1.65
   8   5  -3   10.25    1.68
   8  -5  -3   11.08    1.80
   8   5  -3   10.99    1.73
   8  -5  -3   14.80    1.90
   8   5  -3   10.94    1.74
   8   5  -3    8.32    1.66
   8  -5  -2    0.86    0.54
   8   5  -2   -0.16    0.53
   8  -5  -2   -0.43    0.56
   8   5  -2    0.41    0.59
   8  -5  -2   -1.37    0.80
   8   5  -2    0.34    0.74
   8   5  -2   -0.02    0.54
   8  -5  -1   -0.16    0.64
   8  -5  -1   -0.13    0.51
   8   5  -1   -0.57    0.64
   8   5  -1    0.29    0.72
   8  -5  -1    0.30    0.58
   8   5  -1    0.32    0.65
   8  -5   0   60.44    4.10
   8  -5   0   59.00    3.71
   8   5   0   59.27    3.75
   8   5   0   62.59    4.10
   8  -5   1    6.09    1.36
   8   5   1    5.69    1.34
   8  -5   1    6.06    1.26
   8   5   1    5.20    1.24
   8   5   1    7.67    1.53
   8   5   2    1.34    0.90
   8  -5   2    4.50    1.23
   8   5   2    1.96    0.93
   8  -5   2    0.22    0.56
   8   5   2    3.10    0.94
   8   5   3    0.93    0.76
   8  -5   3    0.62    0.59
   8   5   3    0.78    0.76
   8  -5   3   -0.38    0.52
   8   5   3    0.26    0.53
   8   5   4    5.98    1.11
   8  -5   4    5.59    1.13
   8   5   4    7.36    1.26
   8  -5   4    6.26    1.24
   8  -5   4    8.02    1.28
   8   5   4    4.23    0.96
   8   5   5   12.03    1.40
   8  -5   5    9.33    1.27
   8  -5   5    7.68    1.23
   8  -5   5    7.50    1.11
   8   5   5    9.25    1.19
   8   6  -9    4.87    1.01
   8   6  -8   15.57    1.63
   8   6  -8   19.67    2.22
   8   6  -8   16.24    1.68
   8  -6  -7  103.90    4.51
   8   6  -7   94.87    4.24
   8   6  -7   87.29    5.01
   8  -6  -7  101.10    4.45
   8   6  -7   94.23    4.25
   8  -6  -6    3.84    1.04
   8   6  -6    3.43    1.05
   8  -6  -6    3.91    1.13
   8   6  -6    4.87    1.14
   8   6  -6    2.82    1.20
   8  -6  -5   94.13    4.65
   8   6  -5   93.35    4.54
   8   6  -5   82.08    5.04
   8  -6  -5   88.91    4.52
   8   6  -5   88.12    4.46
   8  -6  -4   -2.48    0.92
   8   6  -4   -0.71    0.64
   8  -6  -4    0.03    0.57
   8   6  -4    1.42    0.74
   8   6  -4   -1.35    0.87
   8  -6  -3    8.15    1.42
   8   6  -3    6.53    1.25
   8  -6  -3    6.72    1.32
   8   6  -3    9.58    1.57
   8  -6  -3   10.88    1.62
   8   6  -3   11.40    1.72
   8   6  -3    7.63    1.63
   8  -6  -2    1.53    0.77
   8   6  -2   -0.06    0.61
   8  -6  -2    2.90    1.00
   8   6  -2    1.60    0.73
   8  -6  -2    2.86    0.95
   8   6  -2    1.64    0.80
   8   6  -2    2.78    1.03
   8  -6  -1   14.99    1.81
   8   6  -1   12.93    1.74
   8   6  -1   13.29    2.00
   8   6  -1   12.39    1.71
   8  -6   0    0.98    0.62
   8   6   0    0.49    0.61
   8   6   0    1.01    0.82
   8  -6   1   34.42    2.78
   8  -6   1   40.29    2.88
   8   6   1   38.10    2.84
   8   6   1   45.39    3.35
   8   6   2    0.58    0.70
   8  -6   2   -0.78    0.58
   8   6   2    0.95    0.72
   8  -6   2    0.46    0.62
   8  -6   2   -0.36    0.51
   8   6   2    0.23    0.56
   8   6   3   -0.89    0.65
   8  -6   3   -0.94    0.56
   8   6   3   -0.77    0.56
   8  -6   3    0.45    0.58
   8  -6   3    0.34    0.46
   8   6   3    0.11    0.48
   8   6   4    6.53    1.12
   8   6   4    7.24    1.17
   8  -6   4    4.88    1.09
   8   6   4    8.06    1.17
   8  -6   5   11.92    1.43
   8   7  -9    1.59    0.60
   8   7  -8   26.79    2.44
   8   7  -7    0.14    0.69
   8   7  -6   59.65    4.11
   8   7  -5   30.32    3.03
   8   7  -4   -0.55    0.63
   8   7  -3   -0.66    0.61
   8  -7  -2    0.72    0.65
   8   7  -2    1.17    0.76
   8  -7  -1    6.85    1.35
   8   7  -1    9.83    1.72
   8  -7   0   13.89    1.83
   8   7   0   14.47    1.96
   8  -7   1    0.85    0.66
   8   7   1    1.50    0.86
   8   7   2   10.56    1.66
   8  -7   2   10.88    1.66
   8   7   3    1.91    0.75
   8  -7   3    3.42    1.02
   8   7   4   10.94    1.29
   8  -7   4    8.18    1.28
   8  -7   5    9.20    1.24
   8   8  -9    0.68    0.46
   8   8  -8    1.46    0.77
   8   8  -7   23.47    2.36
   8   8  -6    3.22    1.19
   8  -8  -5    0.49    0.49
   8   8  -5   -0.19    0.65
   8  -8  -4    3.80    1.01
   8   8  -4    4.05    1.14
   8  -8  -3    3.21    0.94
   8   8  -3    3.66    1.18
   8  -8  -2   -0.30    0.52
   8   8  -2   -0.22    0.69
   8  -8  -1    7.30    1.35
   8   8  -1   11.56    1.76
   8  -8   0    1.93    0.92
   8   8   0    1.44    0.75
   8  -8   1   10.73    1.63
   8   8   1   13.49    1.76
   8  -8   2    0.04    0.53
   8   8   3    2.89    0.85
   8  -8   3    2.95    0.88
   8   8   4    2.43    0.63
   8  -8   4    2.65    0.77
   8  -8   5    2.08    0.66
   8   9  -8    0.37    0.44
   8   9  -7   16.30    1.84
   8  -9  -6    0.85    0.54
   8   9  -6   -0.20    0.60
   8  -9  -5    3.86    0.91
   8   9  -5    3.73    1.08
   8  -9  -4    3.07    0.87
   8   9  -4    1.80    0.84
   8  -9  -3    0.57    0.51
   8   9  -3    1.54    0.85
   8  -9  -2    4.00    1.07
   8   9  -2    3.05    0.95
   8  -9  -1    0.66    0.65
   8   9  -1    0.43    0.59
   8  -9   0    6.00    1.29
   8   9   0    6.78    1.25
   8  -9   1    5.04    1.15
   8  -9   2    1.80    0.83
   8   9   3   25.55    2.01
   8  -9   3   25.12    2.18
   8  -9   4   18.53    1.71
   8  10  -8   18.87    1.57
   8  10  -7    4.33    0.90
   8 -10  -6    6.30    0.98
   8  10  -6    5.79    1.08
   8 -10  -5    2.92    0.78
   8  10  -5    2.27    0.83
   8 -10  -4   10.01    1.43
   8  10  -4    9.33    1.51
   8 -10  -3    1.05    0.60
   8  10  -3    1.08    0.68
   8 -10  -2   14.45    1.79
   8  10  -2   12.59    1.64
   8 -10  -1    2.47    0.95
   8  10  -1    1.62    0.66
   8 -10   0    1.51    0.75
   8 -10   1    0.83    0.72
   8 -10   2    6.66    1.18
   8  10   3   28.53    1.97
   8 -10   3   30.31    2.23
   8 -10   4   43.74    2.36
   8  11  -7   15.57    1.39
   8 -11  -6   14.41    1.38
   8  11  -6   14.07    1.45
   8 -11  -5   20.54    1.79
   8  11  -5   19.48    1.80
   8 -11  -4   -0.29    0.52
   8  11  -4    1.10    0.63
   8 -11  -3   14.75    1.74
   8  11  -3   16.01    1.69
   8 -11  -2    2.84    0.91
   8 -11  -1   19.03    2.00
   8 -11   0    0.41    0.48
   8 -11   1   -0.58    0.66
   8  11   2    5.87    0.99
   8 -11   2    4.52    0.96
   8 -11   3   33.50    2.13
   8 -12  -6    0.38    0.38
   8 -12  -5    4.52    0.86
   8 -12  -4   47.58    2.70
   8 -12  -3    3.89    0.92
   8 -12  -2   49.71    2.96
   8 -12  -1    0.22    0.52
   8 -12   0    1.60    0.67
   8 -12   1   -0.34    0.52
   8  12   2    4.59    0.80
   8 -12   2    4.88    0.85
   8 -13  -4    0.67    0.43
   8 -13  -3   40.33    2.37
   8 -13  -2    0.19    0.43
   8 -13  -1    5.78    0.98
   8 -13   0    3.20    0.72
   8 -13   1    0.13    0.33
   8 -14  -2    2.20    0.58
   9   0  -9    1.87    0.60
   9   0  -9    2.56    0.69
   9   0  -8    0.40    0.53
   9   0  -8    0.94    0.60
   9   0  -7   -0.11    0.57
   9   0  -7    0.89    0.70
   9   0  -6    0.56    0.82
   9   0  -6   -0.05    0.69
   9   0  -6   -0.75    0.52
   9   0  -5   10.12    1.74
   9   0  -5   11.37    1.84
   9   0  -5   15.35    1.96
   9   0  -4   -0.45    0.73
   9   0  -4   -0.18    0.72
   9   0  -4   -0.40    0.63
   9   0  -3   62.83    3.97
   9   0  -3   71.13    3.87
   9   0  -3   70.67    4.23
   9   0  -3   64.82    4.04
   9   0  -2    0.14    0.82
   9   0  -2    0.39    0.73
   9   0  -2    0.25    0.54
   9   0  -2   -0.07    0.78
   9   0  -2    0.82    0.66
   9   0  -1    7.08    1.40
   9   0  -1    7.90    1.40
   9   0  -1    4.63    1.20
   9   0  -1    6.22    1.31
   9   0   0   -0.21    0.69
   9   0   0   -0.30    0.60
   9   0   1    0.71    0.67
   9   0   1    0.77    0.63
   9   0   2   -0.44    0.64
   9   0   2   -0.17    0.61
   9   0   3   -0.12    0.63
   9   0   3    0.04    0.52
   9   0   3    0.13    0.49
   9   0   4    0.16    0.47
   9   0   4    0.02    0.42
   9   0   5    0.34    0.33
   9  -1  -9   -0.19    0.44
   9   1  -9    0.03    0.36
   9  -1  -9   -0.48    0.47
   9   1  -9    0.66    0.45
   9  -1  -8    5.29    1.13
   9   1  -8    4.74    1.01
   9  -1  -8    6.28    1.21
   9   1  -8    4.06    0.96
   9  -1  -7    6.10    1.29
   9   1  -7    4.96    1.14
   9  -1  -7    6.05    1.34
   9   1  -7    6.58    1.33
   9   1  -7   10.19    1.44
   9  -1  -6    2.79    1.08
   9   1  -6    5.66    1.34
   9  -1  -6    2.90    1.02
   9   1  -6    5.13    1.29
   9   1  -6    5.75    1.24
   9  -1  -5   12.84    1.95
   9   1  -5   12.92    1.87
   9  -1  -5   12.94    1.95
   9   1  -5   12.48    1.89
   9   1  -5   12.53    1.85
   9  -1  -4    3.86    1.09
   9   1  -4    3.60    1.15
   9  -1  -4    2.41    0.92
   9   1  -4    0.97    0.72
   9  -1  -4    4.56    1.08
   9   1  -4    5.65    1.34
   9  -1  -3   19.32    2.28
   9   1  -3   19.38    2.29
   9   1  -3   19.11    2.03
   9  -1  -3   20.92    2.20
   9   1  -3   20.66    2.23
   9  -1  -3   18.28    2.14
   9   1  -3   22.05    2.48
   9  -1  -3   16.94    2.12
   9   1  -3   16.93    2.09
   9   1  -2   13.36    1.86
   9   1  -2   16.94    2.07
   9  -1  -2   15.07    1.88
   9   1  -2   14.98    1.95
   9  -1  -2   18.23    1.98
   9   1  -2   18.02    2.01
   9  -1  -2   16.87    2.06
   9   1  -2   16.91    2.17
   9  -1  -2   16.64    2.06
   9  -1  -1    6.08    1.30
   9   1  -1    5.92    1.34
   9  -1  -1    6.45    1.25
   9   1  -1    8.85    1.45
   9  -1  -1    4.09    1.14
   9   1  -1    7.55    1.48
   9  -1   0    2.66    0.97
   9   1   0    1.24    0.81
   9  -1   0    1.29    0.71
   9   1   0    2.13    0.87
   9   1   0    1.46    0.84
   9  -1   1   -1.18    0.93
   9   1   1   -0.29    0.79
   9  -1   1   -0.29    0.60
   9   1   1    0.41    0.63
   9  -1   2    0.74    0.71
   9   1   2    1.98    0.87
   9  -1   2    2.18    0.87
   9   1   2    1.92    0.89
   9  -1   3    6.90    1.29
   9   1   3    4.00    0.97
   9  -1   3    4.76    1.15
   9   1   3    6.04    1.24
   9  -1   3    3.31    0.90
   9   1   3    4.08    0.98
   9  -1   4    0.91    0.58
   9   1   4    0.85    0.56
   9  -1   4    0.51    0.52
   9   1   4    0.91    0.55
   9  -2  -9   -0.07    0.31
   9   2  -9    0.26    0.33
   9  -2  -9    0.33    0.44
   9   2  -9   -0.24    0.35
   9  -2  -8    0.01    0.48
   9   2  -8   -0.19    0.44
   9  -2  -8   -0.03    0.50
   9   2  -8    0.17    0.42
   9   2  -8    0.73    0.42
   9  -2  -7   -1.07    0.69
   9   2  -7    0.32    0.59
   9  -2  -7   -0.12    0.65
   9   2  -7    0.56    0.58
   9   2  -7    0.86    0.57
   9  -2  -6    6.72    1.35
   9   2  -6    6.40    1.33
   9  -2  -6    7.23    1.42
   9   2  -6    5.00    1.23
   9   2  -6    6.04    1.39
   9  -2  -5   -0.15    0.63
   9   2  -5    0.69    0.73
   9  -2  -5    0.28    0.73
   9   2  -5    0.21    0.60
   9   2  -5    0.52    0.65
   9  -2  -4   41.75    3.23
   9   2  -4   40.22    3.16
   9   2  -4   45.10    3.51
   9  -2  -4   42.72    3.31
   9   2  -4   37.67    3.05
   9  -2  -3    0.14    0.60
   9   2  -3   -0.33    0.71
   9   2  -3   -1.03    0.68
   9  -2  -3   -0.20    0.57
   9   2  -3   -0.19    0.62
   9  -2  -3    0.30    0.85
   9   2  -3    1.49    0.84
   9   2  -3   -0.01    0.52
   9  -2  -2   17.95    2.01
   9   2  -2   13.64    1.91
   9  -2  -2   22.60    2.23
   9   2  -2   18.34    2.01
   9  -2  -2   22.09    2.23
   9  -2  -2   22.76    2.38
   9   2  -2   18.54    2.16
   9   2  -2   21.78    2.42
   9  -2  -1   11.49    1.78
   9   2  -1    9.16    1.58
   9  -2  -1   12.53    1.69
   9   2  -1   14.17    1.76
   9   2  -1   15.41    2.00
   9  -2   0    1.07    0.80
   9   2   0    0.32    0.81
   9  -2   0    0.61    0.64
   9   2   0   -0.17    0.64
   9   2   0   -0.25    0.72
   9  -2   1   37.38    3.01
   9   2   1   35.17    2.94
   9  -2   1   30.44    2.52
   9   2   1   33.67    2.68
   9  -2   2    7.46    1.43
   9   2   2    5.90    1.24
   9  -2   2    4.75    1.08
   9   2   2    6.57    1.27
   9   2   3    9.80    1.38
   9   2   3   10.15    1.51
   9  -2   3    7.08    1.18
   9   2   3    9.21    1.37
   9   2   4   15.55    1.45
   9   2   4   14.95    1.63
   9  -2   4   11.05    1.33
   9   2   4   11.24    1.37
   9  -3  -8    4.38    0.92
   9   3  -8    5.48    0.99
   9  -3  -8    6.46    1.08
   9   3  -8    3.50    0.79
   9   3  -8    4.16    0.89
   9  -3  -7    0.02    0.43
   9   3  -7    0.26    0.49
   9  -3  -7   -0.61    0.57
   9   3  -7   -1.45    0.69
   9   3  -7    0.67    0.52
   9  -3  -6    0.64    0.62
   9   3  -6    0.14    0.53
   9  -3  -6   -0.76    0.70
   9   3  -6    0.64    0.59
   9   3  -6    0.11    0.47
   9  -3  -5   10.52    1.67
   9   3  -5    9.24    1.55
   9  -3  -5   10.65    1.67
   9   3  -5    9.81    1.62
   9   3  -5   10.89    1.80
   9  -3  -4    1.97    0.85
   9   3  -4    1.70    0.82
   9  -3  -4    2.93    1.00
   9   3  -4    0.73    0.67
   9   3  -4    2.58    1.03
   9  -3  -3    3.78    1.08
   9   3  -3    3.05    0.94
   9  -3  -3    4.55    1.18
   9   3  -3    4.52    1.03
   9   3  -3    3.72    1.01
   9  -3  -3    3.84    1.21
   9   3  -3    4.65    1.27
   9   3  -3    3.65    1.12
   9  -3  -2   47.83    3.23
   9   3  -2   46.09    3.31
   9  -3  -2   42.62    2.97
   9   3  -2   43.54    3.03
   9  -3  -2   42.31    3.11
   9   3  -2   40.72    3.08
   9   3  -2   42.04    3.27
   9  -3  -1   26.58    2.53
   9   3  -1   26.05    2.61
   9  -3  -1   26.29    2.32
   9   3  -1   28.69    2.46
   9   3  -1   22.61    2.40
   9  -3   0  104.34    4.93
   9   3   0   90.83    4.77
   9  -3   0   95.46    4.30
   9   3   0   92.90    4.29
   9   3   0   93.21    4.73
   9  -3   1    0.48    1.06
   9   3   1   -0.21    0.77
   9  -3   1    0.06    0.55
   9   3   1    0.19    0.64
   9   3   2   65.83    3.67
   9  -3   2   61.05    3.38
   9   3   2   63.91    3.47
   9   3   3    6.37    1.10
   9  -3   3    4.87    1.01
   9   3   3    6.31    1.10
   9   3   4   10.15    1.14
   9  -3   4   10.76    1.24
   9   3   4   12.17    1.31
   9  -4  -8   12.32    1.33
   9   4  -8   12.81    1.36
   9   4  -8   15.53    1.59
   9  -4  -8   15.88    1.50
   9   4  -8   13.90    1.42
   9  -4  -7    1.26    0.66
   9   4  -7    1.29    0.64
   9  -4  -7    0.61    0.55
   9   4  -7    0.38    0.43
   9   4  -7    1.73    0.83
   9  -4  -6    5.23    1.15
   9   4  -6    3.30    0.90
   9  -4  -6    3.14    0.93
   9   4  -6    4.82    1.07
   9   4  -6    2.35    0.90
   9  -4  -5   -0.12    0.61
   9   4  -5   -0.32    0.55
   9  -4  -5    1.63    0.77
   9   4  -5    0.95    0.61
   9   4  -5    0.87    0.76
   9  -4  -4    5.43    1.18
   9   4  -4    3.84    0.95
   9  -4  -4    3.35    0.96
   9   4  -4    3.83    1.00
   9   4  -4    3.40    1.14
   9  -4  -3   40.62    3.03
   9   4  -3   38.99    2.92
   9   4  -3   38.53    2.83
   9  -4  -3   39.45    2.95
   9   4  -3   40.16    2.96
   9   4  -3   42.34    3.31
   9   4  -2   22.69    2.39
   9  -4  -2   25.52    2.27
   9   4  -2   24.89    2.28
   9  -4  -2   22.15    2.23
   9   4  -2   22.19    2.21
   9   4  -2   25.12    2.54
   9   4  -1   28.89    2.76
   9  -4  -1   35.44    2.68
   9   4  -1   32.18    2.57
   9   4  -1   31.63    2.79
   9   4   0   12.00    1.82
   9  -4   0   12.93    1.62
   9   4   0   14.24    1.74
   9   4   0   14.51    1.93
   9   4   1   38.25    3.05
   9  -4   1   41.17    2.75
   9   4   1   39.63    2.73
   9   4   2    0.08    0.58
   9  -4   2    0.16    0.44
   9   4   2    0.09    0.47
   9   4   3   22.10    1.87
   9  -4   3   19.64    1.74
   9   4   3   21.45    1.78
   9  -4   4    5.09    0.81
   9   4   4    4.84    0.81
   9   5  -8    3.07    0.65
   9   5  -8    3.30    0.66
   9   5  -8    2.57    0.72
   9  -5  -7   28.05    2.05
   9   5  -7   24.61    1.90
   9   5  -7   29.86    2.51
   9  -5  -7   29.55    2.09
   9   5  -7   25.31    1.94
   9  -5  -6    3.72    0.88
   9   5  -6    2.68    0.75
   9  -5  -6    3.65    0.92
   9   5  -6    2.30    0.67
   9   5  -6    3.26    1.00
   9  -5  -5    1.42    0.71
   9   5  -5    2.04    0.67
   9  -5  -5    1.38    0.68
   9   5  -5    1.10    0.63
   9   5  -5    0.78    0.79
   9   5  -4   12.10    1.55
   9  -5  -4   12.55    1.65
   9   5  -4   11.53    1.52
   9  -5  -4   12.81    1.67
   9   5  -4   12.55    1.87
   9  -5  -3    0.78    0.60
   9   5  -3   -0.15    0.58
   9   5  -3    0.84    0.55
   9   5  -3    0.68    0.71
   9  -5  -2   26.17    2.29
   9   5  -2   25.71    2.28
   9   5  -2   20.50    2.25
   9   5  -1   18.21    2.18
   9  -5  -1   18.36    1.87
   9   5  -1   18.09    1.89
   9   5  -1   18.80    2.12
   9   5   0   -0.53    0.77
   9  -5   0    0.22    0.47
   9   5   0   -0.04    0.48
   9   5   0    0.80    0.71
   9   5   1    6.10    1.33
   9  -5   1    8.31    1.21
   9   5   1    8.47    1.24
   9   5   2    1.32    0.66
   9  -5   2    2.27    0.65
   9   5   2    1.87    0.63
   9   5   3    0.54    0.53
   9  -5   3    0.88    0.44
   9   5   3   -0.20    0.37
   9   6  -8   15.99    1.51
   9   6  -7    2.10    0.76
   9   6  -6   38.30    2.97
   9  -6  -5   15.20    1.62
   9   6  -5   15.54    1.58
   9   6  -5   16.58    1.61
   9   6  -5   18.77    2.23
   9  -6  -4    1.07    0.54
   9   6  -4    1.88    0.68
   9   6  -4    0.77    0.69
   9   6  -3   -0.60    0.58
   9   6  -3    0.09    0.63
   9  -6  -3   -0.33    0.52
   9   6  -3   -0.25    0.41
   9   6  -2    0.79    0.59
   9   6  -2    2.07    0.84
   9  -6  -1    4.75    0.96
   9   6  -1    6.03    1.10
   9   6  -1    5.58    1.22
   9   6   0    0.02    0.79
   9  -6   0    0.97    0.60
   9   6   0    0.02    0.45
   9   6   0    0.03    0.59
   9   6   1   18.21    1.99
   9   6   1   17.52    1.59
   9   6   2    1.15    0.59
   9   6   3    1.73    0.56
   9   7  -7    8.99    1.29
   9   7  -6    0.62    0.73
   9   7  -5    3.16    0.87
   9   7  -4   -0.07    0.60
   9   7  -3   12.18    1.55
   9   7  -3   15.44    1.87
   9   7  -2    9.88    1.55
   9   7  -2   12.89    1.70
   9   7  -1    0.03    0.72
   9   7  -1    1.10    0.61
   9   7   0   21.84    2.25
   9   7   0   26.94    2.24
   9   7   1   -0.54    0.61
   9   7   2    9.06    1.23
   9   7   3    2.95    0.60
   9   8  -7    1.81    0.65
   9   8  -6   16.23    1.69
   9   8  -5   15.63    1.77
   9   8  -4   31.91    2.50
   9   8  -3   -0.62    0.52
   9   8  -3    0.23    0.56
   9   8  -2    7.31    1.33
   9   8  -2    7.57    1.31
   9   8  -1    6.38    1.26
   9   8  -1    9.48    1.36
   9   8   0    0.66    0.63
   9   8   1    3.81    0.91
   9   8   2    3.21    0.75
   9   9  -6   33.64    2.15
   9   9  -5   19.05    1.76
   9   9  -4   14.04    1.57
   9   9  -3   12.23    1.39
   9   9  -3   14.90    1.58
   9   9  -2    0.13    0.45
   9   9  -2    0.81    0.49
   9   9  -1    4.23    1.04
   9   9  -1    5.14    0.94
   9   9   0    0.17    0.54
   9  -9   0    0.37    0.37
   9   9   1    0.35    0.45
   9  10  -5   35.48    2.03
   9  10  -4   -0.37    0.40
   9  10  -3    6.00    0.94
   9  10  -3    6.77    0.98
   9  10  -2    0.30    0.42
   9 -10  -2   -0.43    0.36
   9  10  -2    0.83    0.46
   9  10  -1    0.61    0.42
   9 -10  -1    0.10    0.33
   9  10   0    0.23    0.40
   9  10   1    2.35    0.58
   9  11  -2   -0.17    0.40
   9  11  -1    0.18    0.37
  10   0  -7   -0.25    0.42
  10   0  -7   -0.49    0.41
  10   0  -6    0.20    0.38
  10   0  -6   -0.14    0.46
  10   0  -5    0.43    0.51
  10   0  -5   -0.35    0.41
  10   0  -4    1.91    0.74
  10   0  -4    3.21    0.71
  10   0  -3   -0.35    0.34
  10   0  -2   75.80    3.38
  10   0  -2   84.54    3.48
  10   0  -1   -0.07    0.46
  10   0  -1    0.55    0.51
  10   0   0   10.57    1.40
  10   0   0   12.55    1.36
  10   0   1    7.02    1.16
  10   0   1    0.02    0.44
  10   0   2    1.75    0.53
  10  -1  -7   -0.14    0.32
  10   1  -7    0.42    0.38
  10  -1  -7   -0.46    0.38
  10  -1  -6    0.60    0.49
  10   1  -6    0.32    0.39
  10  -1  -6    0.81    0.50
  10   1  -6    0.03    0.34
  10  -1  -5    3.66    0.86
  10   1  -5    4.05    0.90
  10  -1  -5    4.61    0.97
  10   1  -5    4.87    0.99
  10   1  -5    5.21    0.95
  10   1  -4   10.35    1.37
  10  -1  -4    9.62    1.37
  10   1  -4   10.14    1.37
  10   1  -3   20.99    1.95
  10  -1  -2    5.83    1.05
  10   1  -2    7.73    1.21
  10   1  -1   24.75    2.06
  10  -1  -1   26.41    1.95
  10   1  -1   25.25    1.92
  10   1   0   -0.43    0.56
  10  -1   0   -0.09    0.43
  10   1   0    0.28    0.43
  10   1   1    0.89    0.56
  10  -1   1    0.38    0.38
  10   1   1    0.50    0.43
  10  -1   2   -0.58    0.42
  10   1   2    0.09    0.38
  10  -2  -6    4.04    0.79
  10   2  -6    5.03    0.87
  10  -2  -6    3.07    0.74
  10   2  -6    3.44    0.75
  10   2  -6    5.13    0.85
  10  -2  -5    6.49    1.09
  10   2  -5    5.47    0.99
  10   2  -5    6.88    1.10
  10   2  -4    6.60    1.14
  10  -2  -4    5.76    1.07
  10   2  -4    7.04    1.12
  10   2  -3    4.15    0.95
  10   2  -2   10.80    1.32
  10   2  -2   11.07    1.42
  10   2  -1    1.60    0.66
  10  -2  -1    3.00    0.78
  10   2  -1    2.64    0.74
  10   2   0    9.50    1.32
  10  -2   0   10.88    1.23
  10   2   0   11.66    1.30
  10   2   1    3.98    0.89
  10  -2   1    3.27    0.70
  10   2   1    3.41    0.73
  10  -3  -6    3.81    0.77
  10   3  -6    4.12    0.80
  10   3  -6    4.38    0.83
  10  -3  -5   24.87    1.92
  10   3  -5   27.11    1.97
  10   3  -5   24.60    2.04
  10  -3  -4   26.86    2.07
  10   3  -4   24.96    1.95
  10   3  -4   24.69    2.13
  10   3  -3    0.01    0.47
  10   3  -2    5.79    1.01
  10   3  -2    5.71    1.07
  10   3  -1   -0.04    0.41
  10  -3  -1    1.62    0.73
  10   3  -1    2.40    0.81
  10   3   0    1.02    0.57
  10  -3   0    0.87    0.53
  10   3   0    0.56    0.46
  10   3   1    0.57    0.49
  10  -3   1    1.23    0.52
  10   3   1    0.55    0.43
  10   4  -6    7.75    1.05
  10  -4  -5   43.75    2.33
  10   4  -5   40.46    2.20
  10   4  -5   38.55    2.51
  10   4  -4    7.11    1.17
  10   4  -3    3.91    0.90
  10   4  -2    0.17    0.34
  10   4  -2   -0.14    0.52
  10   4  -1    2.43    0.75
  10   4   0    0.45    0.52
  10  -4   0    1.24    0.48
  10   4   0    1.02    0.52
  10   4   1    6.32    0.96
  10   5  -5    0.65    0.46
  10   5  -4   13.77    1.52
  10   5  -3    2.77    0.77
  10   5  -2    3.15    0.73
  10   5  -2    2.41    0.74
  10   5  -1    0.77    0.48
  10   5   0    1.90    0.64
  10   6  -5    7.67    1.04
  10   6  -4    1.82    0.61
  10   6  -3    2.28    0.66
  10   6  -2    7.29    0.96
  10   6  -2    8.36    1.14
  10   6  -1    0.74    0.52
  10   6   0    0.94    0.49
  10   7  -3    8.11    1.03
   0   0   0    0.00    0.00
TITL Ni-macr in P2(1)/n
REM P2(1)/n (#14 in standard setting)
CELL 1.54184   8.678969  17.328225  11.221099  90.0000 101.0021  90.0000
ZERR    4.00   0.000249   0.000697   0.000422   0.0000   0.0033   0.0000
LATT  1
SYMM -x+1/2, y+1/2,-z+1/2
SFAC C H N O S Ni
UNIT 64.00 100.00 8.00 8.00 8.00 4.00
TREF
HKLF 4
END
_computing_structure_solution     'SHELXT 2018/2 (Sheldrick, 2018)'
_computing_structure_solution     'SHELXT 2018/2 (Sheldrick, 2018)'
;
_shelx_hkl_checksum     49523
_shelx_res_file
;
TITL ni-macr_a.res in P2(1)/n
    ni-macr.res
    created by SHELXL-2018/3 at 12:50:03 on 30-Jun-2023
REM Old TITL ni-macr_a.res in P2(1)/n
REM SHELXT solution in P2(1)/n: R1 0.106, Rweak 0.003, Alpha 0.016
REM <I/s> 0.538 for 122 systematic absences, Orientation as input
REM Formula found by SHELXT: C19 N3 O S2 Ni
CELL 1.54184 8.679 17.3282 11.2211 90 101.002 90
ZERR 4 0.0002 0.0007 0.0004 0 0.003 0
LATT 1
SYMM 0.5-X,0.5+Y,0.5-Z
SFAC C H N Ni O S
UNIT 76 44 12 4 4 8
EQIV $1 1-X,1-Y,1-Z
L.S. 16
PLAN  20
SIZE 0.43 0.04 0.03
TEMP 18
CONF
RTAB NiNi Ni1 Ni1_$1
MPLA 26 Ni1 > C19
list 4
MORE -1
BOND $H
fmap 2 53
acta
REM <olex2.extras>
REM <HklSrc "%.\\Ni-macr.hkl">
REM </olex2.extras>
WGHT    0.062500    0.657200
FVAR       0.34611
NI1   4    0.342624    0.454608    0.423548    11.00000    0.04673    0.05073 =
         0.04150    0.00029    0.01543   -0.00331
S1    6    0.385097    0.359364    0.548413    11.00000    0.06158    0.05549 =
         0.05078    0.00498    0.02191    0.00038
S2    6    0.052480    0.652843    0.477624    11.00000    0.05593    0.05550 =
         0.05997   -0.00237    0.01677    0.00360
O1    5    0.502637    0.410063    0.123858    11.00000    0.09709    0.07797 =
         0.05246   -0.00352    0.03528    0.00473
N1    3    0.448215    0.401388    0.318245    11.00000    0.04907    0.05014 =
         0.04580    0.00034    0.01543   -0.00535
N2    3    0.308751    0.526921    0.300854    11.00000    0.04533    0.05648 =
         0.04303    0.00050    0.01149   -0.00440
N3    3    0.221317    0.528519    0.499222    11.00000    0.04278    0.05356 =
         0.04522   -0.00403    0.01433   -0.00617
C1    1    0.505409    0.305146    0.469878    11.00000    0.05575    0.04311 =
         0.05618   -0.00408    0.01585   -0.00787
C2    1    0.582062    0.238859    0.518734    11.00000    0.07260    0.04834 =
         0.06447    0.00147    0.01669   -0.00509
AFIX  43
H2    2    0.569661    0.221941    0.594992    11.00000   -1.20000
AFIX   0
C3    1    0.676992    0.197480    0.455276    11.00000    0.07644    0.04486 =
         0.08641   -0.00298    0.01663    0.00261
AFIX  43
H3    2    0.729053    0.153451    0.489113    11.00000   -1.20000
AFIX   0
C4    1    0.693533    0.222253    0.341325    11.00000    0.07207    0.05153 =
         0.08375   -0.01754    0.02374    0.00011
AFIX  43
H4    2    0.756201    0.194189    0.298354    11.00000   -1.20000
AFIX   0
C5    1    0.618598    0.287953    0.290212    11.00000    0.06187    0.05816 =
         0.06148   -0.01149    0.02030   -0.00748
AFIX  43
H5    2    0.630444    0.303622    0.213204    11.00000   -1.20000
AFIX   0
C6    1    0.524143    0.331285    0.354722    11.00000    0.04913    0.04577 =
         0.05245   -0.00882    0.01366   -0.00994
C7    1    0.448464    0.435362    0.209604    11.00000    0.05501    0.06295 =
         0.04409   -0.00663    0.01642   -0.00767
C8    1    0.368793    0.512259    0.201434    11.00000    0.05195    0.06618 =
         0.04139    0.00093    0.01281   -0.00361
C9    1    0.351785    0.565490    0.108415    11.00000    0.06681    0.08577 =
         0.04877    0.00958    0.02237    0.00575
AFIX  43
H9    2    0.393805    0.556056    0.039524    11.00000   -1.20000
AFIX   0
C10   1    0.271332    0.632954    0.119438    11.00000    0.07688    0.08486 =
         0.05240    0.02394    0.01625    0.01142
AFIX  43
H10   2    0.260753    0.669613    0.057878    11.00000   -1.20000
AFIX   0
C11   1    0.205557    0.647060    0.221528    11.00000    0.05693    0.06831 =
         0.06273    0.01498    0.01309    0.00939
AFIX  43
H11   2    0.149448    0.691964    0.228923    11.00000   -1.20000
AFIX   0
C12   1    0.227710    0.591036    0.311451    11.00000    0.04370    0.05914 =
         0.04963    0.00449    0.01165    0.00031
C13   1    0.174236    0.588325    0.427502    11.00000    0.04458    0.05152 =
         0.04867   -0.00232    0.01142   -0.00450
C14   1    0.163430    0.534928    0.606521    11.00000    0.04682    0.04955 =
         0.04865   -0.00685    0.01403   -0.01122
C15   1    0.194113    0.484803    0.705547    11.00000    0.06211    0.05627 =
         0.05189   -0.00466    0.02050   -0.00387
AFIX  43
H15   2    0.257444    0.441587    0.704734    11.00000   -1.20000
AFIX   0
C16   1    0.127305    0.501512    0.804774    11.00000    0.08591    0.06309 =
         0.05010   -0.00209    0.02479   -0.00950
AFIX  43
H16   2    0.146543    0.469043    0.871969    11.00000   -1.20000
AFIX   0
C17   1    0.032343    0.565509    0.806462    11.00000    0.07939    0.07175 =
         0.05805   -0.01550    0.03303   -0.01177
AFIX  43
H17   2   -0.010553    0.574915    0.874946    11.00000   -1.20000
AFIX   0
C18   1   -0.000310    0.615348    0.710390    11.00000    0.06539    0.06301 =
         0.06305   -0.01607    0.02613   -0.00486
AFIX  43
H18   2   -0.064878    0.658034    0.711846    11.00000   -1.20000
AFIX   0
C19   1    0.068114    0.599087    0.609575    11.00000    0.04944    0.05773 =
         0.05294   -0.00990    0.01627   -0.01010
HKLF 4
REM  ni-macr_a.res in P2(1)/n
REM wR2 = 0.1178, GooF = S = 1.037, Restrained GooF = 1.037 for all data
REM R1 = 0.0387 for 2567 Fo > 4sig(Fo) and 0.0494 for all 3155 data
REM 235 parameters refined using 0 restraints
END
WGHT      0.0623      0.6604
REM Highest difference peak  0.435,  deepest hole -0.359,  1-sigma level  0.059
Q1    1   0.3733  0.3983  0.4787  11.00000  0.05    0.44
Q2    1   0.0594  0.6209  0.5528  11.00000  0.05    0.35
Q3    1   0.3954  0.3471  0.6362  11.00000  0.05    0.32
Q4    1   0.3213  0.4953  0.3475  11.00000  0.05    0.30
Q5    1   0.5155  0.3214  0.4142  11.00000  0.05    0.27
Q6    1   0.3628  0.4164  0.3243  11.00000  0.05    0.26
Q7    1   0.3332  0.4941  0.5028  11.00000  0.05    0.26
Q8    1   0.4503  0.4145  0.2869  11.00000  0.05    0.26
Q9    1   0.4908  0.3398  0.5329  11.00000  0.05    0.25
Q10   1   0.5480  0.2779  0.4755  11.00000  0.05    0.25
Q11   1   0.6229  0.3171  0.1734  11.00000  0.05    0.23
Q12   1   0.4174  0.4169  0.4342  11.00000  0.05    0.23
Q13   1   0.1840  0.5039  0.6412  11.00000  0.05    0.23
Q14   1   0.2080  0.5356  0.5735  11.00000  0.05    0.23
Q15   1   0.4725  0.3817  0.3363  11.00000  0.05    0.22
Q16   1   0.1995  0.5992  0.3706  11.00000  0.05    0.22
Q17   1   0.1410  0.6223  0.4617  11.00000  0.05    0.21
Q18   1   0.1526  0.4984  0.7483  11.00000  0.05    0.21
Q19   1   0.2776  0.4659  0.5594  11.00000  0.05    0.21
Q20   1   0.1115  0.5575  0.6045  11.00000  0.05    0.21
;
_shelx_res_checksum     40838
