# Supplementary material for: A nickel(II) complex with an unsymmetrical tetra­dentate chelating ligand derived from pyridine-2,6-dicarbaldehyde and 2-amino­thio­phenol
Source: Acta Crystallogr E Crystallogr Commun. 2023 Aug 4;79(Pt 9):791–4. doi: 10.1107/S2056989023006692 (PMC10483564; doi:10.1107/S2056989023006692)
Supplement: Supplementary file 2 [file e-79-00791-Isup2.hkl]

data_I                                                                          
_shelx_title ' ni-macr_a.res in P2(1)/n'                                        
_shelx_refln_list_code          4                                               
_shelx_F_calc_maximum      281.19                                               
_exptl_crystal_F_000       856.00                                               
_reflns_d_resolution_high  0.8151                                               
                                                                                
loop_                                                                           
 _space_group_symop_operation_xyz                                               
 'x, y, z'                                                                      
 '-x+1/2, y+1/2, -z+1/2'                                                        
 '-x, -y, -z'                                                                   
 'x-1/2, -y-1/2, z-1/2'                                                         
                                                                                
_cell_length_a     8.6790                                                       
_cell_length_b    17.3282                                                       
_cell_length_c    11.2211                                                       
_cell_angle_alpha  90.000                                                       
_cell_angle_beta  101.002                                                       
_cell_angle_gamma  90.000                                                       
                                                                                
_shelx_F_squared_multiplier     1.000                                           
                                                                                
loop_                                                                           
 _refln_index_h                                                                 
 _refln_index_k                                                                 
 _refln_index_l                                                                 
 _refln_F_squared_calc                                                          
 _refln_F_squared_meas                                                          
 _refln_F_squared_sigma                                                         
 _refln_observed_status                                                         
   2   0   0         41.39         23.13         2.54 o                         
   4   0   0        724.56        749.96        19.65 o                         
   6   0   0       1702.60       1793.76        38.56 o                         
   8   0   0         58.47         58.77         5.46 o                         
  10   0   0         90.23         97.45         8.26 o                         
   1   1   0       2904.71       3788.98        11.23 o                         
   2   1   0       2322.64       2604.72         9.81 o                         
   3   1   0       2295.13       2293.23        15.22 o                         
   4   1   0        807.26        854.69        11.75 o                         
   5   1   0        361.86        368.48        11.21 o                         
   6   1   0         39.14         42.14         4.55 o                         
   7   1   0       1524.72       1602.30        22.59 o                         
   8   1   0         26.50         24.57         2.63 o                         
   9   1   0         16.17         14.26         3.09 o                         
  10   1   0          0.34         -0.42         2.23 o                         
   0   2   0      24450.02      25131.45        62.07 o                         
   1   2   0       1233.93       1305.03         7.04 o                         
   2   2   0       5680.28       6395.79        21.44 o                         
   3   2   0        909.45        985.95         7.40 o                         
   4   2   0        981.71       1030.64        13.29 o                         
   5   2   0       3172.70       3131.89        32.22 o                         
   6   2   0       1580.16       1641.14        26.20 o                         
   7   2   0        237.78        256.32         6.02 o                         
   8   2   0         13.36          8.99         2.07 o                         
   9   2   0          4.31          2.47         2.65 o                         
  10   2   0         82.62         89.91         6.18 o                         
   1   3   0        417.78        217.20         3.45 o                         
   2   3   0      27389.30      30258.14        80.84 o                         
   3   3   0        825.19        971.16         9.76 o                         
   4   3   0          5.09          4.32         1.50 o                         
   5   3   0        362.01        304.22         8.37 o                         
   6   3   0        166.47        195.95         9.27 o                         
   7   3   0         29.09         27.52         2.15 o                         
   8   3   0        159.21        181.38         6.79 o                         
   9   3   0        651.08        795.90        17.10 o                         
  10   3   0          5.97          6.67         2.48 o                         
   0   4   0       1548.58       1507.20        23.29 o                         
   1   4   0        190.89        179.13         2.49 o                         
   2   4   0      10265.40      10911.76        42.23 o                         
   3   4   0       1825.87       1995.77        12.66 o                         
   4   4   0       2108.29       2175.47        18.16 o                         
   5   4   0          0.01          1.23         1.65 o                         
   6   4   0        760.71        847.59        18.90 o                         
   7   4   0        394.50        413.63         7.85 o                         
   8   4   0          6.58          8.01         3.27 o                         
   9   4   0         94.29        112.29         7.37 o                         
  10   4   0          1.39          7.62         2.44 o                         
   1   5   0         19.93         13.76         0.84 o                         
   2   5   0        312.86        324.87         3.90 o                         
   3   5   0        187.07        186.40         3.88 o                         
   4   5   0       2815.33       2843.71        20.99 o                         
   5   5   0         32.15         44.31         3.45 o                         
   6   5   0          1.67          1.42         2.06 o                         
   7   5   0         98.76         90.13         3.91 o                         
   8   5   0        419.00        502.91        16.29 o                         
   9   5   0          4.78          0.99         2.36 o                         
  10   5   0         13.64         15.86         5.34 o                         
   0   6   0        579.07        592.77        13.04 o                         
   1   6   0       1608.16       1672.31        17.37 o                         
   2   6   0        579.58        690.70        10.44 o                         
   3   6   0        334.11        337.55         9.44 o                         
   4   6   0        151.81        149.36         5.00 o                         
   5   6   0         49.19         37.08         3.49 o                         
   6   6   0         21.46         23.02         2.94 o                         
   7   6   0        738.95        863.19        24.94 o                         
   8   6   0          4.61          6.75         3.21 o                         
   9   6   0          0.16          2.12         2.39 o                         
  10   6   0          9.69          7.85         4.09 o                         
   1   7   0       1594.23       1614.02        20.98 o                         
   2   7   0        886.36        716.66        27.63 o                         
   3   7   0        542.31        499.20        25.96 o                         
   4   7   0        388.38        407.43        23.68 o                         
   5   7   0        207.17        178.04        10.98 o                         
   6   7   0         90.64         83.74         7.35 o                         
   7   7   0          0.46          5.07         4.24 o                         
   8   7   0         99.38        118.26        11.17 o                         
   9   7   0        175.90        205.92        21.29 o                         
   0   8   0        225.25        263.28        14.69 o                         
   1   8   0         84.32         54.38         5.43 o                         
   2   8   0          4.11          9.35         4.76 o                         
   3   8   0         59.12         42.66         9.10 o                         
   4   8   0          2.96          3.89         3.15 o                         
   5   8   0       2553.95       2492.38        42.08 o                         
   6   8   0        766.20        789.69        21.52 o                         
   7   8   0        241.36        263.59        17.57 o                         
   8   8   0         12.69         13.86         4.85 o                         
   9   8   0         19.96          5.51         5.26 o                         
   1   9   0        580.47        696.62        19.36 o                         
   2   9   0       2329.53       2131.87        52.67 o                         
   3   9   0       2317.25       2171.70        42.77 o                         
   4   9   0         26.04         28.00         6.20 o                         
   5   9   0        164.00        168.93        11.74 o                         
   6   9   0        218.28        214.99        13.62 o                         
   7   9   0        217.35        215.65        15.70 o                         
   8   9   0         57.11         53.64         7.49 o                         
   9   9   0          6.08          2.41         2.55 o                         
   0  10   0       2777.05       2412.77        57.18 o                         
   1  10   0        183.34        145.80        10.41 o                         
   2  10   0         70.88         70.18         8.05 o                         
   3  10   0        435.40        410.13        19.82 o                         
   4  10   0        963.71        933.25        31.96 o                         
   5  10   0         32.98         41.99         4.92 o                         
   6  10   0         15.96          8.35         6.72 o                         
   7  10   0         10.29          3.67         6.43 o                         
   8  10   0         19.09         12.61         6.26 o                         
   9  10   0          0.95          1.92         3.34 o                         
   1  11   0        133.12        103.60        13.23 o                         
   2  11   0        775.73        745.41        26.15 o                         
   3  11   0       4475.59       4390.14        67.65 o                         
   4  11   0         25.39         18.70         4.80 o                         
   5  11   0        144.40        145.38         9.77 o                         
   6  11   0         54.86         48.45         8.46 o                         
   7  11   0        147.05        151.26        19.12 o                         
   8  11   0          2.54          3.42         4.01 o                         
   0  12   0        490.07        504.54        30.14 o                         
   1  12   0        622.03        620.58        34.89 o                         
   2  12   0       1155.70       1194.99        51.17 o                         
   3  12   0         22.20         19.28         8.10 o                         
   4  12   0        550.17        595.12        22.31 o                         
   5  12   0        328.14        286.80        18.93 o                         
   6  12   0        347.02        336.87        20.07 o                         
   7  12   0        136.28        143.00        17.86 o                         
   8  12   0         18.51         13.36         5.59 o                         
   1  13   0        623.12        613.90        36.56 o                         
   2  13   0        478.30        432.84        32.72 o                         
   3  13   0        111.24        138.72        12.97 o                         
   4  13   0          0.04          1.73         6.07 o                         
   5  13   0         69.08         68.89         9.83 o                         
   6  13   0         94.54         88.99        18.07 o                         
   7  13   0         14.58         10.43         6.26 o                         
   8  13   0         31.46         26.71         6.01 o                         
   0  14   0         62.93         73.38        13.69 o                         
   1  14   0        993.93       1008.80        27.92 o                         
   2  14   0        100.66        109.61        17.45 o                         
   3  14   0         67.48         62.07        10.09 o                         
   4  14   0         74.29         45.76         7.96 o                         
   5  14   0         39.29         45.48        14.82 o                         
   6  14   0        145.26        127.79        11.15 o                         
   7  14   0         58.06         63.61        10.10 o                         
   1  15   0         81.31         76.61         9.21 o                         
   2  15   0         23.72         19.44         6.31 o                         
   3  15   0          6.21         -5.37        11.90 o                         
   4  15   0        514.77        551.55        21.03 o                         
   5  15   0        119.74         73.36         8.96 o                         
   6  15   0         85.82         79.95         8.26 o                         
   7  15   0         24.13         22.87         5.84 o                         
   0  16   0        678.26        699.80        41.07 o                         
   1  16   0        214.15        221.26        16.61 o                         
   2  16   0         18.65         18.46         9.06 o                         
   3  16   0          2.38          6.68         6.55 o                         
   4  16   0         14.21         -0.68         4.35 o                         
   5  16   0         21.61         21.59         5.71 o                         
   6  16   0          0.89          1.19         4.01 o                         
   1  17   0          0.69         -1.65         6.06 o                         
   2  17   0        320.73        318.94        19.79 o                         
   3  17   0          7.35          6.03         4.22 o                         
   4  17   0         41.64         39.52        10.23 o                         
   5  17   0         67.06         65.98         7.11 o                         
   6  17   0         16.92          8.18         3.84 o                         
   0  18   0        101.56        101.51        15.69 o                         
   1  18   0          5.90          5.84         3.32 o                         
   2  18   0         44.34         37.69         6.92 o                         
   3  18   0         11.94          8.71         9.14 o                         
   4  18   0          0.18         -3.45         4.97 o                         
   5  18   0        172.11        193.50        14.61 o                         
   1  19   0          6.30         12.56         4.86 o                         
   2  19   0        503.76        549.97        21.59 o                         
   3  19   0         61.33         57.20         7.06 o                         
   4  19   0         29.77         30.64         6.85 o                         
   0  20   0        301.98        311.29        21.37 o                         
   1  20   0         20.74         18.53         6.34 o                         
   2  20   0         42.16         38.83         5.45 o                         
   3  20   0        157.93        186.57        14.78 o                         
  -9   0   1         56.69         54.67         5.51 o                         
  -7   0   1       2712.42       2860.03        27.17 o                         
  -5   0   1        398.41        388.55        16.95 o                         
  -3   0   1       9905.13      10070.46        59.91 o                         
  -1   0   1       9908.29      10264.86        52.67 o                         
   1   0   1        158.38        108.10         5.51 o                         
   3   0   1       2650.49       2260.88        28.97 o                         
   5   0   1        250.05        242.65        13.08 o                         
   7   0   1        463.76        482.18        17.04 o                         
   9   0   1         11.57          6.19         3.83 o                         
 -10   1   1        182.52        212.97         9.51 o                         
  -9   1   1         58.74         55.14         4.47 o                         
  -8   1   1         74.12         62.06         3.95 o                         
  -7   1   1        391.97        424.21         7.67 o                         
  -6   1   1        508.47        523.90        14.79 o                         
  -5   1   1       3691.19       3764.92        35.56 o                         
  -4   1   1       3519.60       3568.19        22.62 o                         
  -3   1   1          3.02          5.89         0.79 o                         
  -2   1   1       7693.77       8080.33        34.75 o                         
  -1   1   1       3610.32       3691.11        23.16 o                         
   0   1   1      33252.64      31893.14        73.88 o                         
   1   1   1        764.64        765.45        18.82 o                         
   2   1   1      17663.26      19073.37        68.38 o                         
   3   1   1        997.09       1034.24         8.62 o                         
   4   1   1        214.63        236.08         7.01 o                         
   5   1   1        491.70        445.74        12.56 o                         
   6   1   1        251.42        270.29        10.89 o                         
   7   1   1        501.55        532.19         8.99 o                         
   8   1   1        493.42        544.23        13.80 o                         
   9   1   1          2.01         -2.19         2.94 o                         
  10   1   1          5.45          4.65         2.12 o                         
 -10   2   1         11.91         20.31         3.48 o                         
  -9   2   1        113.46        105.62         7.56 o                         
  -8   2   1         72.93         65.35         4.07 o                         
  -7   2   1        378.09        398.70         7.45 o                         
  -6   2   1        260.36        264.71        10.67 o                         
  -5   2   1        819.11        864.29        15.08 o                         
  -4   2   1        220.93        257.50         8.06 o                         
  -3   2   1          3.23          2.63         0.68 o                         
  -2   2   1        702.82        771.04         5.01 o                         
  -1   2   1        813.28        804.30         6.24 o                         
   0   2   1       1404.34       1299.59        18.20 o                         
   1   2   1       9634.87       9400.96        36.95 o                         
   2   2   1      79066.61      83220.41        78.62 o                         
   3   2   1        537.30        636.47         6.77 o                         
   4   2   1         88.07         93.90         4.66 o                         
   5   2   1        183.05        162.15         7.70 o                         
   6   2   1        214.22        232.48        10.10 o                         
   7   2   1         24.21         20.51         2.10 o                         
   8   2   1         51.95         52.02         4.54 o                         
   9   2   1        268.09        283.87        11.55 o                         
  10   2   1         37.90         29.36         3.67 o                         
 -10   3   1          2.23          8.42         6.00 o                         
  -9   3   1        201.12        218.39         9.18 o                         
  -8   3   1          3.10         -2.40         2.40 o                         
  -7   3   1         10.09          3.49         1.69 o                         
  -6   3   1        609.50        647.74        16.32 o                         
  -5   3   1       2333.67       2333.52        24.58 o                         
  -4   3   1        580.54        605.76        10.33 o                         
  -3   3   1        855.91        921.98         9.09 o                         
  -2   3   1        426.23        437.90         4.07 o                         
  -1   3   1       4722.54       5003.22        33.89 o                         
   0   3   1        568.03        527.10        10.60 o                         
   1   3   1       3717.62       3990.92        15.57 o                         
   2   3   1      60147.80      63770.59        64.50 o                         
   3   3   1       1404.21       1611.68        10.75 o                         
   4   3   1        586.75        645.26        10.90 o                         
   5   3   1        749.25        769.71        16.47 o                         
   6   3   1        867.98        956.34        20.37 o                         
   7   3   1         17.22         15.56         1.86 o                         
   8   3   1        145.70        153.48         7.16 o                         
   9   3   1          0.21          0.87         2.89 o                         
  10   3   1          7.55          6.38         2.29 o                         
 -10   4   1         18.94         20.29         6.26 o                         
  -9   4   1        238.70        269.28        11.25 o                         
  -8   4   1        566.08        628.18        14.87 o                         
  -7   4   1         86.60         86.96         3.70 o                         
  -6   4   1        532.46        514.35        16.64 o                         
  -5   4   1         12.23          7.62         2.16 o                         
  -4   4   1       3140.64       3245.59        23.89 o                         
  -3   4   1       1356.77       1358.33        10.42 o                         
  -2   4   1        133.09        137.76         2.32 o                         
  -1   4   1        171.63        134.35         3.81 o                         
   0   4   1       4076.36       4113.02        33.60 o                         
   1   4   1       9552.90      10267.04        30.01 o                         
   2   4   1       5946.93       6475.65        23.92 o                         
   3   4   1        123.32        145.07         4.28 o                         
   4   4   1       2505.61       2580.83        20.40 o                         
   5   4   1       1120.16       1139.12        19.98 o                         
   6   4   1          7.96          7.72         2.46 o                         
   7   4   1          3.31          4.69         1.80 o                         
   8   4   1         57.37         57.68         4.59 o                         
   9   4   1        294.69        332.35        13.65 o                         
  10   4   1         52.97         52.76         8.01 o                         
 -10   5   1          0.22          6.43         4.01 o                         
  -9   5   1        124.81        153.22         8.35 o                         
  -8   5   1          1.98          0.01         2.09 o                         
  -7   5   1        780.40        880.54        12.01 o                         
  -6   5   1         62.71         55.94         4.21 o                         
  -5   5   1          4.67          3.04         1.55 o                         
  -4   5   1        636.54        753.56        11.61 o                         
  -3   5   1       2270.66       2224.35        13.21 o                         
  -2   5   1       1411.32       1387.47        12.80 o                         
  -1   5   1        205.34        212.87         2.82 o                         
   0   5   1          0.83          9.08         0.59 o                         
   1   5   1        112.84         65.40         2.14 o                         
   2   5   1         44.20         43.76         1.75 o                         
   3   5   1          7.71         13.68         1.72 o                         
   4   5   1       6033.81       6986.22        41.72 o                         
   5   5   1        170.83        195.39         7.97 o                         
   6   5   1        185.77        222.72         9.94 o                         
   7   5   1       1402.73       1557.85        20.36 o                         
   8   5   1         55.78         51.23         4.98 o                         
   9   5   1         59.57         65.53         6.06 o                         
 -10   6   1          1.94          6.18         4.34 o                         
  -9   6   1         37.39         45.36         5.19 o                         
  -8   6   1         99.16        112.18         7.53 o                         
  -7   6   1        211.06        208.93        12.25 o                         
  -6   6   1         71.02         61.04         4.36 o                         
  -5   6   1         21.00         23.08         2.58 o                         
  -4   6   1       1875.46       2014.33        18.94 o                         
  -3   6   1        555.78        515.99        11.61 o                         
  -2   6   1       1448.93       1439.87        20.69 o                         
  -1   6   1        191.58        209.51         5.22 o                         
   0   6   1        929.74        909.20        10.76 o                         
   1   6   1        537.27        588.44         5.53 o                         
   2   6   1        497.06        528.12        16.80 o                         
   3   6   1          5.52          3.30         1.95 o                         
   4   6   1       7795.77       8504.33        37.77 o                         
   5   6   1         11.65         17.90         2.57 o                         
   6   6   1         28.17         29.60         4.51 o                         
   7   6   1        249.65        270.13        14.03 o                         
   8   6   1        282.63        329.01        15.86 o                         
   9   6   1        134.45        148.55        10.37 o                         
  -9   7   1          6.51          5.09         4.47 o                         
  -8   7   1         91.83         68.86        12.44 o                         
  -7   7   1         24.03         19.91         5.72 o                         
  -6   7   1        682.82        710.67        20.22 o                         
  -5   7   1       1260.56       1164.77        27.91 o                         
  -4   7   1        330.17        377.91        25.29 o                         
  -3   7   1        148.99        117.79        13.11 o                         
  -2   7   1       1078.82       1133.80        35.23 o                         
  -1   7   1         65.81         53.35         5.05 o                         
   0   7   1       3804.60       3852.57        27.72 o                         
   1   7   1       1211.25       1245.76        32.47 o                         
   2   7   1       2701.59       2536.58        38.98 o                         
   3   7   1         97.63        113.80         9.65 o                         
   4   7   1        125.60        136.67         9.20 o                         
   5   7   1       1208.57       1294.24        35.85 o                         
   6   7   1         31.27         31.11         6.20 o                         
   7   7   1         99.30        124.83        13.61 o                         
   8   7   1          9.92          9.45         4.37 o                         
   9   7   1          0.03         -4.51         5.09 o                         
  -9   8   1         54.90         67.76        12.94 o                         
  -8   8   1         66.98         78.09        17.78 o                         
  -7   8   1         81.96         81.39        10.15 o                         
  -6   8   1        351.35        351.46        13.03 o                         
  -5   8   1        134.39        132.23        10.12 o                         
  -4   8   1         41.63         52.59        10.77 o                         
  -3   8   1         44.64         59.02        10.60 o                         
  -2   8   1       7235.31       7236.32        94.08 o                         
  -1   8   1        757.59        692.91        18.41 o                         
   0   8   1       1196.87       1268.92        16.64 o                         
   1   8   1          9.00          5.06         3.76 o                         
   2   8   1        569.54        474.04        18.07 o                         
   3   8   1        116.26         69.98        12.23 o                         
   4   8   1         63.86         71.23        10.32 o                         
   5   8   1       1598.65       1600.69        41.50 o                         
   6   8   1         12.63         15.44         8.18 o                         
   7   8   1         41.12         32.72         9.89 o                         
   8   8   1         99.58        101.53        11.52 o                         
   9   8   1         29.70         31.81         7.60 o                         
  -9   9   1         30.75         39.85         5.82 o                         
  -8   9   1          6.16          4.50         3.65 o                         
  -7   9   1         55.67         58.49         8.87 o                         
  -6   9   1         12.24          8.37         3.75 o                         
  -5   9   1       1322.60       1298.85        31.75 o                         
  -4   9   1        625.37        592.11        34.06 o                         
  -3   9   1         30.03         19.03         6.34 o                         
  -2   9   1         11.96          1.59         4.42 o                         
  -1   9   1       3426.28       3372.70       120.83 o                         
   0   9   1       3882.52       3634.98        67.70 o                         
   1   9   1         78.66         42.59         7.30 o                         
   2   9   1         19.25          3.19         3.71 o                         
   3   9   1         26.49         16.47         5.03 o                         
   4   9   1         75.90         66.02        13.52 o                         
   5   9   1       1010.75       1011.52        30.29 o                         
   6   9   1        436.14        479.95        24.59 o                         
   7   9   1         33.07         32.47        10.69 o                         
   8   9   1         44.96         42.07         9.60 o                         
   9   9   1          3.22          2.92         3.76 o                         
  -9  10   1          0.54          2.71         2.17 o                         
  -8  10   1         20.89         16.43         4.52 o                         
  -7  10   1        480.86        565.57        36.81 o                         
  -6  10   1          9.40         11.28         3.10 o                         
  -5  10   1        404.23        356.89        13.17 o                         
  -4  10   1         27.07         27.58         6.56 o                         
  -3  10   1       1909.85       1732.09        55.60 o                         
  -2  10   1        806.47        736.53        32.97 o                         
  -1  10   1       1529.76       1567.00        31.43 o                         
   0  10   1        596.86        576.33        29.13 o                         
   1  10   1        131.42        129.06        15.03 o                         
   2  10   1        342.68        359.29        25.88 o                         
   3  10   1       2011.31       2028.27        64.53 o                         
   4  10   1        169.69        173.00        13.78 o                         
   5  10   1          4.04          3.60         2.86 o                         
   6  10   1          4.72         -4.03         4.19 o                         
   7  10   1         75.62         74.38        14.44 o                         
   8  10   1          8.43          6.93         6.01 o                         
   9  10   1         19.68         19.62         4.84 o                         
  -9  11   1          0.75          1.50         3.09 o                         
  -8  11   1        140.39        158.86        16.70 o                         
  -7  11   1         28.77         31.72         9.77 o                         
  -6  11   1        394.46        388.73        22.10 o                         
  -5  11   1        641.47        590.76        17.35 o                         
  -4  11   1       3029.16       3052.53        59.26 o                         
  -3  11   1        533.25        536.77        32.47 o                         
  -2  11   1         12.96          9.85         5.18 o                         
  -1  11   1         59.89         34.31         7.93 o                         
   0  11   1       2602.74       2460.11        63.53 o                         
   1  11   1        401.93        422.23        28.05 o                         
   2  11   1         57.86         55.43        11.19 o                         
   3  11   1        122.69        119.96        17.28 o                         
   4  11   1        132.18        121.59        10.54 o                         
   5  11   1        119.04        101.33         8.06 o                         
   6  11   1         64.51         72.47        10.11 o                         
   7  11   1         41.34         41.24        10.77 o                         
   8  11   1          0.01         -4.84         5.51 o                         
  -8  12   1          6.02          1.84         4.34 o                         
  -7  12   1        189.35        241.25        22.54 o                         
  -6  12   1         96.80         89.32        15.36 o                         
  -5  12   1          7.67          6.70         4.16 o                         
  -4  12   1        271.27        266.05        12.90 o                         
  -3  12   1        802.12        844.87        37.27 o                         
  -2  12   1       1641.22       1575.50        47.71 o                         
  -1  12   1       1280.41       1167.44        47.92 o                         
   0  12   1         20.42         22.05         5.17 o                         
   1  12   1        897.79        837.96        41.15 o                         
   2  12   1        346.94        328.90        27.38 o                         
   3  12   1        554.64        579.42        37.98 o                         
   4  12   1         66.89         66.56         6.70 o                         
   5  12   1         66.30         68.76         9.85 o                         
   6  12   1          4.85          5.72         6.64 o                         
   7  12   1          3.16          0.17         5.43 o                         
   8  12   1          4.20         -2.84         4.34 o                         
  -8  13   1         41.85         48.25         8.18 o                         
  -7  13   1         25.96         26.80         8.26 o                         
  -6  13   1        381.42        394.27        29.05 o                         
  -5  13   1         35.82         43.42         7.96 o                         
  -4  13   1        169.94        167.40        10.53 o                         
  -3  13   1        641.37        613.18        17.13 o                         
  -2  13   1         10.50         10.60         4.05 o                         
  -1  13   1       1211.11       1228.47        51.51 o                         
   0  13   1        239.78        255.06        16.35 o                         
   1  13   1        859.47        856.15        43.58 o                         
   2  13   1        686.08        683.85        40.99 o                         
   3  13   1         20.99         28.52         6.85 o                         
   4  13   1         16.34         14.84         3.52 o                         
   5  13   1        168.93        171.48        15.00 o                         
   6  13   1        145.48        150.38        38.40 o                         
   7  13   1          0.93         -2.59         5.26 o                         
   8  13   1          0.70          1.09         2.75 o                         
  -7  14   1          0.38          7.51         5.09 o                         
  -6  14   1        370.56        376.99        26.88 o                         
  -5  14   1          0.33         -3.86         3.86 o                         
  -4  14   1        300.00        293.72        15.64 o                         
  -3  14   1         87.29         95.34         8.06 o                         
  -2  14   1        351.46        362.09        17.56 o                         
  -1  14   1        321.23        312.38        15.59 o                         
   0  14   1        353.04        356.27        20.36 o                         
   1  14   1         25.04         25.86         6.61 o                         
   2  14   1         77.94         67.01        10.05 o                         
   3  14   1          0.80          5.51         8.77 o                         
   4  14   1        563.95        624.35        27.66 o                         
   5  14   1        230.23        258.95        17.54 o                         
   6  14   1         37.34         40.16         7.02 o                         
   7  14   1          4.10          8.35         5.18 o                         
  -7  15   1         41.77         48.50         8.10 o                         
  -6  15   1         28.00         24.29         7.76 o                         
  -5  15   1         50.34         30.04         6.15 o                         
  -4  15   1          1.11         -3.66         3.66 o                         
  -3  15   1         75.03         88.19        11.24 o                         
  -2  15   1         31.21         25.60         5.19 o                         
  -1  15   1        355.09        369.24        14.94 o                         
   0  15   1        324.42        318.81        19.83 o                         
   1  15   1        261.41        287.07        15.65 o                         
   2  15   1        285.32        272.64        26.05 o                         
   3  15   1         33.63         27.30         8.60 o                         
   4  15   1         45.71         41.13        14.94 o                         
   5  15   1         44.36         36.36         6.85 o                         
   6  15   1         44.25         49.13         9.77 o                         
   7  15   1        217.85        267.97        16.61 o                         
  -6  16   1         42.53         28.88         6.85 o                         
  -5  16   1          0.64          4.09         4.26 o                         
  -4  16   1         18.63          8.56         3.90 o                         
  -3  16   1         73.24         61.46        16.65 o                         
  -2  16   1         48.85         46.42        18.70 o                         
  -1  16   1        141.43        112.85        11.89 o                         
   0  16   1        671.80        649.39        28.03 o                         
   1  16   1        375.86        354.65        21.13 o                         
   2  16   1          5.63         12.14         5.15 o                         
   3  16   1         11.12         10.34         5.03 o                         
   4  16   1        152.53        162.21        10.84 o                         
   5  16   1         18.99         18.42         4.01 o                         
   6  16   1         32.29         30.98         7.47 o                         
  -6  17   1          6.87          2.75         2.84 o                         
  -5  17   1         89.32         87.35         7.95 o                         
  -4  17   1         28.07         27.20         6.17 o                         
  -3  17   1          0.14         -1.12         3.35 o                         
  -2  17   1         13.59         12.62         4.76 o                         
  -1  17   1         70.88         52.99         8.44 o                         
   0  17   1        632.40        604.53        26.65 o                         
   1  17   1        154.44        142.90        13.49 o                         
   2  17   1         96.26         67.22         7.63 o                         
   3  17   1        172.03        146.18        13.60 o                         
   4  17   1         11.39          9.07         4.53 o                         
   5  17   1         78.13         91.00         6.73 o                         
  -5  18   1         20.26         28.13         6.43 o                         
  -4  18   1         48.12         38.82         9.02 o                         
  -3  18   1          2.12         -1.86         4.08 o                         
  -2  18   1        421.34        456.63        21.65 o                         
  -1  18   1         40.51         29.33         6.27 o                         
   0  18   1         62.88         38.61         7.25 o                         
   1  18   1          0.73         -0.28         3.65 o                         
   2  18   1        202.34        186.80        11.36 o                         
   3  18   1         50.20         34.87         6.82 o                         
   4  18   1         60.97         63.74         7.61 o                         
   5  18   1         79.11         88.24        10.02 o                         
  -4  19   1          0.37          1.75         3.67 o                         
  -3  19   1         10.62         12.19         6.76 o                         
  -2  19   1        107.16        131.23        16.28 o                         
  -1  19   1          0.25         14.11         7.18 o                         
   0  19   1         65.84         68.26         8.44 o                         
   1  19   1         38.34         42.13         6.54 o                         
   2  19   1         12.10         15.40         4.53 o                         
   3  19   1          2.70          3.22         3.21 o                         
   4  19   1          9.98          7.18         3.10 o                         
  -3  20   1        110.96        125.80        12.61 o                         
  -2  20   1        227.60        230.23        18.28 o                         
  -1  20   1         24.56         21.04         6.59 o                         
   0  20   1          5.40          4.99         4.97 o                         
   1  20   1          3.70         -0.57         3.42 o                         
   2  20   1         80.84         78.74         7.26 o                         
   3  20   1         92.85        103.72         7.58 o                         
  -1  21   1          2.60          4.34         2.67 o                         
 -10   0   2        554.95        670.17        36.48 o                         
  -8   0   2        175.17        173.38         8.90 o                         
  -6   0   2          7.47          3.30         3.45 o                         
  -4   0   2       5343.87       5174.72        50.53 o                         
  -2   0   2          1.97          3.00         1.42 o                         
   0   0   2       2954.77       2856.88        31.47 o                         
   2   0   2        390.17        385.25        14.52 o                         
   4   0   2         69.09         72.53        11.60 o                         
   6   0   2          9.17          1.91         6.55 o                         
   8   0   2        172.43        185.34        11.84 o                         
  10   0   2         17.06         14.61         4.42 o                         
 -10   1   2         17.27         56.59         7.93 o                         
  -9   1   2        119.19        136.79         5.56 o                         
  -8   1   2         68.29         63.94         4.02 o                         
  -7   1   2       2680.24       2831.12        21.18 o                         
  -6   1   2        771.11        802.47        26.81 o                         
  -5   1   2        546.17        530.95        11.88 o                         
  -4   1   2        108.08         91.53         3.92 o                         
  -3   1   2       2279.27       2309.56        16.78 o                         
  -2   1   2       6691.54       6846.06        46.05 o                         
  -1   1   2       1610.17       1636.98        18.71 o                         
   0   1   2       3340.27       3513.81        28.76 o                         
   1   1   2        333.68        299.40         6.43 o                         
   2   1   2        491.88        502.41        10.50 o                         
   3   1   2        863.91        834.01        34.68 o                         
   4   1   2        286.41        284.69        13.37 o                         
   5   1   2        308.26        314.39        14.29 o                         
   6   1   2         20.82         13.09         2.80 o                         
   7   1   2         20.33         23.99         2.76 o                         
   8   1   2          6.43          4.62         2.47 o                         
   9   1   2         16.81         13.79         3.44 o                         
  10   1   2          0.21         -1.91         2.80 o                         
 -10   2   2         90.67         91.22         8.07 o                         
  -9   2   2        167.06        165.10         8.19 o                         
  -8   2   2        380.07        397.55         9.42 o                         
  -7   2   2        698.92        742.65        10.83 o                         
  -6   2   2        416.43        424.98        13.45 o                         
  -5   2   2       5198.08       5338.65        34.87 o                         
  -4   2   2       3543.84       3664.38        29.42 o                         
  -3   2   2         81.66         87.09         1.95 o                         
  -2   2   2         20.88         24.91         1.29 o                         
  -1   2   2       1332.06       1394.96        17.89 o                         
   0   2   2       3395.89       3430.37        34.73 o                         
   1   2   2       3466.18       3777.75        26.64 o                         
   2   2   2      12413.30      12538.80       104.19 o                         
   3   2   2       1206.20       1348.41        39.58 o                         
   4   2   2        517.23        541.46        16.81 o                         
   5   2   2        866.59        874.79        20.97 o                         
   6   2   2         50.88         51.12         5.09 o                         
   7   2   2        185.69        188.37         6.95 o                         
   8   2   2         52.56         60.38         5.00 o                         
   9   2   2         38.62         51.25         5.16 o                         
 -10   3   2         41.88         48.02         6.13 o                         
  -9   3   2        354.47        364.16         9.89 o                         
  -8   3   2         93.77         85.58         4.75 o                         
  -7   3   2         39.54         34.06         2.59 o                         
  -6   3   2        496.89        502.09        14.52 o                         
  -5   3   2        604.31        547.73        11.28 o                         
  -4   3   2        215.22        206.26         6.20 o                         
  -3   3   2        536.21        530.91         5.83 o                         
  -2   3   2       5273.82       5281.56        35.44 o                         
  -1   3   2       4980.91       5023.17        42.82 o                         
   0   3   2        104.98        120.46         5.68 o                         
   1   3   2        391.02        340.16         7.57 o                         
   2   3   2       1241.85       1356.46        13.83 o                         
   3   3   2         29.33         30.55         2.44 o                         
   4   3   2       3396.81       3666.31        37.41 o                         
   5   3   2        173.74        124.69         6.99 o                         
   6   3   2          0.19          6.08         2.65 o                         
   7   3   2          1.76          1.15         1.90 o                         
   8   3   2          5.65          1.97         2.51 o                         
   9   3   2        467.08        530.34        16.87 o                         
 -10   4   2          0.01          0.40         2.38 o                         
  -9   4   2        167.28        198.62         7.88 o                         
  -8   4   2         25.26         15.44         2.96 o                         
  -7   4   2          1.55         -1.43         2.67 o                         
  -6   4   2         63.93         59.94         4.34 o                         
  -5   4   2         24.04         11.50         2.20 o                         
  -4   4   2        239.83        257.87         6.96 o                         
  -3   4   2       9009.48       9229.15        48.95 o                         
  -2   4   2        977.90       1067.15        10.63 o                         
  -1   4   2        364.14        473.89         6.35 o                         
   0   4   2       1624.61       1579.16        24.28 o                         
   1   4   2          2.01          3.84         0.86 o                         
   2   4   2       2044.80       2068.93        14.71 o                         
   3   4   2       5875.88       6004.52        30.00 o                         
   4   4   2       3277.95       3868.81        27.77 o                         
   5   4   2          0.17          2.44         1.84 o                         
   6   4   2         76.39        100.94         5.07 o                         
   7   4   2        548.48        617.92        12.38 o                         
   8   4   2         10.51          7.74         2.85 o                         
   9   4   2          0.93          0.94         2.35 o                         
 -10   5   2         32.00         23.66         4.34 o                         
  -9   5   2        170.92        203.40        13.80 o                         
  -8   5   2          0.70         -0.05         1.87 o                         
  -7   5   2          3.96          2.00         1.66 o                         
  -6   5   2        727.61        790.68        15.20 o                         
  -5   5   2         31.09         28.42         2.94 o                         
  -4   5   2        395.47        384.73         8.44 o                         
  -3   5   2        333.96        392.24         6.65 o                         
  -2   5   2        427.36        461.05         6.36 o                         
  -1   5   2         10.93         13.66         1.35 o                         
   0   5   2       2910.75       2999.73        22.50 o                         
   1   5   2        568.13        581.34         7.11 o                         
   2   5   2       1106.78       1123.14        13.26 o                         
   3   5   2        242.41        269.69         6.59 o                         
   4   5   2      21629.32      23700.19        93.02 o                         
   5   5   2        125.30        148.03         7.62 o                         
   6   5   2        187.23        194.51         6.84 o                         
   7   5   2         17.78         16.56         3.02 o                         
   8   5   2         20.05         16.44         5.05 o                         
   9   5   2         14.38         15.41         3.11 o                         
 -10   6   2         65.95         64.86         6.13 o                         
  -9   6   2         17.55         11.00         5.34 o                         
  -8   6   2         16.85         14.34         2.70 o                         
  -7   6   2          7.77          4.36         3.83 o                         
  -6   6   2         83.94         68.30         4.64 o                         
  -5   6   2          3.36          3.17         1.53 o                         
  -4   6   2        145.62        154.80         5.73 o                         
  -3   6   2       2999.77       2990.76        30.96 o                         
  -2   6   2        481.27        442.24        10.90 o                         
  -1   6   2       1223.49       1308.77        11.62 o                         
   0   6   2       1212.74       1212.21        12.47 o                         
   1   6   2       4246.29       4518.88        60.86 o                         
   2   6   2       3751.16       3915.38        70.54 o                         
   3   6   2          2.96          8.96         2.57 o                         
   4   6   2       3019.00       3512.49        44.03 o                         
   5   6   2        493.84        567.11        22.04 o                         
   6   6   2        297.69        363.95        26.33 o                         
   7   6   2       1270.51       1543.66        27.17 o                         
   8   6   2          1.99          1.05         2.05 o                         
   9   6   2          6.32          9.60         4.93 o                         
  -9   7   2         83.94         95.55        12.56 o                         
  -8   7   2         12.04          7.74         4.12 o                         
  -7   7   2          1.10         -3.98         3.98 o                         
  -6   7   2        544.31        530.09        17.55 o                         
  -5   7   2         37.63         42.00        12.77 o                         
  -4   7   2        194.12        159.11        17.28 o                         
  -3   7   2        326.57        351.11        22.62 o                         
  -2   7   2       5267.20       5633.78        82.14 o                         
  -1   7   2       2408.62       2390.05        49.21 o                         
   0   7   2       3533.66       3588.36        25.22 o                         
   1   7   2       2313.50       2489.66        88.19 o                         
   2   7   2        856.20        943.22        36.90 o                         
   3   7   2       1447.24       1593.99        34.07 o                         
   4   7   2        965.56       1021.49        29.92 o                         
   5   7   2        853.41        924.77        43.58 o                         
   6   7   2       1397.35       1697.82       135.69 o                         
   7   7   2          4.84          5.32         4.35 o                         
   8   7   2         89.21         89.51         9.80 o                         
   9   7   2         68.11         75.63        10.27 o                         
  -9   8   2         57.80         62.14         7.79 o                         
  -8   8   2          3.46         -2.22         3.47 o                         
  -7   8   2         42.09         49.70        14.78 o                         
  -6   8   2         76.52         80.35         8.43 o                         
  -5   8   2       2859.76       2608.25       185.20 o                         
  -4   8   2        323.60        317.80        24.88 o                         
  -3   8   2         17.46         14.11         7.43 o                         
  -2   8   2          1.22         -2.34         5.34 o                         
  -1   8   2         75.45         67.08         6.46 o                         
   0   8   2        301.53        285.53        13.29 o                         
   1   8   2       1705.04       1602.41        30.96 o                         
   2   8   2       1992.67       2034.20        57.77 o                         
   3   8   2         27.79         22.14         8.01 o                         
   4   8   2        153.76        173.50        12.92 o                         
   5   8   2        448.05        467.45        18.61 o                         
   6   8   2       1671.00       1838.78        68.29 o                         
   7   8   2         41.33         43.34         7.18 o                         
   8   8   2          2.38          0.33         4.42 o                         
   9   8   2         21.40         26.80         6.26 o                         
  -9   9   2          1.53          3.80         2.84 o                         
  -8   9   2         16.60         29.49         5.93 o                         
  -7   9   2        222.77        236.12        16.58 o                         
  -6   9   2        124.04        116.55        10.64 o                         
  -5   9   2        457.80        436.16        34.18 o                         
  -4   9   2        185.61        171.38        19.28 o                         
  -3   9   2        526.48        502.71        29.72 o                         
  -2   9   2       6047.29       6568.66        97.92 o                         
  -1   9   2        276.67        277.14        17.61 o                         
   0   9   2        162.71        134.26        10.06 o                         
   1   9   2        179.54        144.00        10.52 o                         
   2   9   2       1206.22       1185.48        46.58 o                         
   3   9   2       1497.04       1542.35        56.10 o                         
   4   9   2         30.13         18.25         5.11 o                         
   5   9   2         29.37         36.46         5.16 o                         
   6   9   2        565.23        634.35        40.40 o                         
   7   9   2         71.85         42.74        11.77 o                         
   8   9   2         20.38         15.03         6.93 o                         
  -9  10   2          0.07          1.51         2.71 o                         
  -8  10   2        116.87        112.72        10.09 o                         
  -7  10   2          2.08         -5.95        11.48 o                         
  -6  10   2        253.70        236.90        14.53 o                         
  -5  10   2         31.20         23.16         3.34 o                         
  -4  10   2       5680.90       5574.26       110.02 o                         
  -3  10   2        642.79        598.21        33.89 o                         
  -2  10   2        846.62        816.08        36.48 o                         
  -1  10   2        744.34        756.96        22.65 o                         
   0  10   2       5645.80       5794.71        66.53 o                         
   1  10   2          1.05         -0.67         5.09 o                         
   2  10   2         66.20         70.29        12.77 o                         
   3  10   2        815.52        845.72        43.58 o                         
   4  10   2        129.61        130.10        24.13 o                         
   5  10   2        242.29        227.82        14.03 o                         
   6  10   2         35.75         35.81        10.94 o                         
   7  10   2          0.90          2.50         5.34 o                         
   8  10   2         38.82         55.60         9.85 o                         
  -9  11   2          1.88         -1.42         3.34 o                         
  -8  11   2         14.15         23.71         7.60 o                         
  -7  11   2        626.61        712.99        39.32 o                         
  -6  11   2          3.04          6.18         6.43 o                         
  -5  11   2        286.89        288.35        11.29 o                         
  -4  11   2        441.00        418.71        15.61 o                         
  -3  11   2       1011.89        940.05        44.08 o                         
  -2  11   2        111.21        103.43        13.86 o                         
  -1  11   2        359.01        174.72        17.03 o                         
   0  11   2        613.47        728.40        25.11 o                         
   1  11   2         72.12         77.30        13.27 o                         
   2  11   2        229.55        220.05        22.79 o                         
   3  11   2        892.79        948.06        47.75 o                         
   4  11   2        341.39        337.59        20.28 o                         
   5  11   2         15.93          5.65         3.52 o                         
   6  11   2          5.88          0.42         6.76 o                         
   7  11   2          1.29          0.17         5.93 o                         
   8  11   2         54.41         43.93         5.75 o                         
  -8  12   2        363.69        414.97        24.71 o                         
  -7  12   2        181.67        193.00        20.29 o                         
  -6  12   2         86.26         96.33        15.28 o                         
  -5  12   2        271.50        267.55        11.34 o                         
  -4  12   2        790.91        803.60        17.91 o                         
  -3  12   2          0.60          3.09         5.18 o                         
  -2  12   2         63.08         62.44        11.19 o                         
  -1  12   2         48.38         49.00        10.85 o                         
   0  12   2        584.35        623.58        41.36 o                         
   1  12   2        308.46        320.47        26.55 o                         
   2  12   2       1509.14       1570.14        61.11 o                         
   3  12   2          0.92         10.40         4.13 o                         
   4  12   2         63.96         51.32         8.68 o                         
   5  12   2         23.82         18.26         8.35 o                         
   6  12   2        100.88         95.78        13.86 o                         
   7  12   2         41.77         40.15         9.68 o                         
   8  12   2         35.62         39.49         4.86 o                         
  -8  13   2          0.06          1.59         3.59 o                         
  -7  13   2         26.27         24.71         7.85 o                         
  -6  13   2        688.45        760.40        39.74 o                         
  -5  13   2        221.05        240.57        17.39 o                         
  -4  13   2         75.68         74.63         5.79 o                         
  -3  13   2        389.30        399.54        12.59 o                         
  -2  13   2       1450.42       1403.68        32.20 o                         
  -1  13   2       1405.81       1372.13        54.85 o                         
   0  13   2        136.27        147.98        12.73 o                         
   1  13   2         42.95         30.64         9.27 o                         
   2  13   2        136.37        136.81        17.57 o                         
   3  13   2        138.91        122.42        10.13 o                         
   4  13   2         60.48         61.56         9.42 o                         
   5  13   2        170.88        191.39        15.39 o                         
   6  13   2          1.41          3.40         4.55 o                         
   7  13   2          9.45          3.51         4.17 o                         
  -8  14   2         18.14         18.37         4.84 o                         
  -7  14   2          6.74         11.77         6.01 o                         
  -6  14   2          7.75          9.68         6.34 o                         
  -5  14   2         30.51         37.71         5.94 o                         
  -4  14   2         55.01         55.51         7.13 o                         
  -3  14   2        330.33        322.28        10.71 o                         
  -2  14   2        446.15        475.33        17.14 o                         
  -1  14   2        194.60        190.76        12.46 o                         
   0  14   2          5.40          8.60         4.35 o                         
   1  14   2        307.15        314.84        20.17 o                         
   2  14   2       2346.21       2430.75        56.06 o                         
   3  14   2          2.99         -1.09         3.76 o                         
   4  14   2         17.63         13.37         4.95 o                         
   5  14   2          0.41         -4.51         4.51 o                         
   6  14   2         63.45         73.42         8.59 o                         
   7  14   2        114.91        121.96        12.44 o                         
  -7  15   2          1.81          2.59         3.51 o                         
  -6  15   2        215.75        200.51        18.37 o                         
  -5  15   2          1.85          0.70         3.57 o                         
  -4  15   2         57.10         50.99         6.71 o                         
  -3  15   2          8.96          3.02         3.97 o                         
  -2  15   2        176.83        199.47        15.79 o                         
  -1  15   2          3.92         -1.21         4.43 o                         
   0  15   2        856.15        893.35        32.96 o                         
   1  15   2        877.43        869.71        33.46 o                         
   2  15   2        182.80        170.63        21.79 o                         
   3  15   2          9.22         12.02         6.26 o                         
   4  15   2        263.08        264.95        17.27 o                         
   5  15   2         34.57         42.85         7.02 o                         
   6  15   2         22.91         19.32         4.36 o                         
  -6  16   2          4.89         -3.84         4.01 o                         
  -5  16   2         12.56         12.38         4.11 o                         
  -4  16   2          0.03         -1.37         3.09 o                         
  -3  16   2         68.89         76.93        10.23 o                         
  -2  16   2        222.01        196.12        15.33 o                         
  -1  16   2        153.32        151.51        19.87 o                         
   0  16   2         83.67        100.15        11.65 o                         
   1  16   2        120.40        126.38        13.13 o                         
   2  16   2          1.21         10.39         5.10 o                         
   3  16   2        151.50        184.32        22.62 o                         
   4  16   2          0.29          2.84         6.76 o                         
   5  16   2          1.76         -2.13         2.56 o                         
   6  16   2          2.82         -2.96         2.96 o                         
  -6  17   2          7.65         12.27         3.84 o                         
  -5  17   2          0.69          1.50         2.53 o                         
  -4  17   2         75.05         65.61        11.77 o                         
  -3  17   2         14.70         14.62         5.28 o                         
  -2  17   2         81.10         68.87        13.94 o                         
  -1  17   2         42.74         51.67        12.02 o                         
   0  17   2        448.37        442.68        22.71 o                         
   1  17   2         32.55         31.39         6.99 o                         
   2  17   2         40.84         33.37         9.98 o                         
   3  17   2          6.57          6.44         4.51 o                         
   4  17   2         60.39         56.32         7.85 o                         
   5  17   2        117.84        111.97         9.12 o                         
  -5  18   2        149.44        144.58        12.35 o                         
  -4  18   2          0.06          0.83         4.51 o                         
  -3  18   2         26.98         22.46         8.43 o                         
  -2  18   2          2.91         -1.67         7.26 o                         
  -1  18   2          5.37          6.68         7.35 o                         
   0  18   2        213.46        173.05        19.49 o                         
   1  18   2         77.20         80.97         9.67 o                         
   2  18   2         81.87         80.77         7.59 o                         
   3  18   2        164.77        155.12        21.91 o                         
   4  18   2          2.76          1.09         3.01 o                         
  -4  19   2         46.12         39.65         7.85 o                         
  -3  19   2         19.45         23.54         7.76 o                         
  -2  19   2        125.78        138.16        16.28 o                         
  -1  19   2          6.50          6.34         5.68 o                         
   0  19   2          0.41         -4.13         4.13 o                         
   1  19   2        128.69        145.18         9.26 o                         
   2  19   2         21.58         24.19         5.41 o                         
   3  19   2        110.75        107.32         8.90 o                         
   4  19   2          0.88          2.48         2.16 o                         
  -3  20   2         32.21         38.73         7.43 o                         
  -2  20   2         77.77         72.63        10.60 o                         
  -1  20   2        105.49        109.69        13.19 o                         
   0  20   2        175.35        177.64        16.11 o                         
   1  20   2          7.68          8.49         3.02 o                         
   2  20   2          0.94          0.14         2.36 o                         
  -9   0   3        476.14        563.73        17.05 o                         
  -7   0   3       2423.69       2411.78        42.32 o                         
  -5   0   3       2776.72       2979.87       111.44 o                         
  -3   0   3        874.23        913.00        14.26 o                         
  -1   0   3       1993.66       2349.50        39.82 o                         
   1   0   3       1538.82       1675.13        24.33 o                         
   3   0   3        208.35        189.16        14.36 o                         
   5   0   3        287.16        314.38        23.62 o                         
   7   0   3          5.20          3.18         4.78 o                         
   9   0   3          6.78          0.23         2.59 o                         
 -10   1   3        138.60        175.22        16.28 o                         
  -9   1   3        173.64        161.08         6.11 o                         
  -8   1   3        723.30        754.73        13.70 o                         
  -7   1   3        781.53        818.69        12.00 o                         
  -6   1   3        238.93        250.09        10.46 o                         
  -5   1   3       4584.53       4717.38        43.50 o                         
  -4   1   3       5347.85       5408.79        74.14 o                         
  -3   1   3       1851.02       1999.83        13.75 o                         
  -2   1   3       3614.86       3541.50        19.72 o                         
  -1   1   3         67.71         72.60         4.83 o                         
   0   1   3       5485.23       5655.02        41.71 o                         
   1   1   3         27.01         14.36         1.47 o                         
   2   1   3         64.77         82.18         4.27 o                         
   3   1   3         51.80         44.14         4.25 o                         
   4   1   3       1019.55       1012.96        66.80 o                         
   5   1   3          6.82          5.98         3.69 o                         
   6   1   3         50.94         43.66         3.41 o                         
   7   1   3         11.66          8.95         2.53 o                         
   8   1   3         32.36         33.44         3.98 o                         
   9   1   3         39.71         40.37         4.02 o                         
 -10   2   3         29.29         34.64         7.93 o                         
  -9   2   3          0.62         -0.20         1.91 o                         
  -8   2   3         97.90        100.64         5.16 o                         
  -7   2   3        412.98        411.46         8.92 o                         
  -6   2   3        332.67        351.08        12.33 o                         
  -5   2   3       2143.64       2200.67        22.80 o                         
  -4   2   3        103.96         82.37         4.18 o                         
  -3   2   3        141.73        174.16         3.56 o                         
  -2   2   3       6312.34       5805.08        46.23 o                         
  -1   2   3       3658.33       3515.71        19.49 o                         
   0   2   3        525.21        595.20        14.80 o                         
   1   2   3       1931.06       1945.75        27.13 o                         
   2   2   3        726.95        667.07        10.40 o                         
   3   2   3          3.79          2.09         2.33 o                         
   4   2   3        628.05        615.87        46.83 o                         
   5   2   3       1129.20       1099.24        42.11 o                         
   6   2   3        472.93        455.10        11.85 o                         
   7   2   3         37.53         31.66         3.81 o                         
   8   2   3          1.20         -0.91         2.65 o                         
   9   2   3         69.05         75.35         5.61 o                         
 -10   3   3         11.55          0.08         3.92 o                         
  -9   3   3         43.42         33.21         3.22 o                         
  -8   3   3        936.63       1018.63        16.88 o                         
  -7   3   3       1132.24       1224.44        15.18 o                         
  -6   3   3        202.56        210.06         8.60 o                         
  -5   3   3       1188.74       1215.30        17.02 o                         
  -4   3   3         15.76         17.74         2.10 o                         
  -3   3   3        716.32        780.95        10.46 o                         
  -2   3   3       1728.43       1702.48        13.49 o                         
  -1   3   3        965.07       1072.36        11.41 o                         
   0   3   3        567.51        530.46        10.94 o                         
   1   3   3        463.06        386.63         9.33 o                         
   2   3   3       1785.72       1636.31        34.92 o                         
   3   3   3        222.58        255.46         9.99 o                         
   4   3   3         67.27         45.10         8.60 o                         
   5   3   3         23.59         28.71         5.90 o                         
   6   3   3        307.68        308.16         8.70 o                         
   7   3   3         90.99         87.62         6.01 o                         
   8   3   3         17.52         11.11         2.77 o                         
   9   3   3         54.42         49.09         5.14 o                         
 -10   4   3         30.51         32.64         7.51 o                         
  -9   4   3        303.46        333.39        10.19 o                         
  -8   4   3          4.59          2.02         2.08 o                         
  -7   4   3        264.16        259.47         7.00 o                         
  -6   4   3        377.85        392.01        10.87 o                         
  -5   4   3        469.20        479.20        10.82 o                         
  -4   4   3        155.80        161.18         5.31 o                         
  -3   4   3       4376.87       4549.83        33.67 o                         
  -2   4   3         25.44         23.59         2.02 o                         
  -1   4   3       2252.95       2235.55        21.62 o                         
   0   4   3       7968.76       8230.34        41.14 o                         
   1   4   3        590.18        605.86        12.15 o                         
   2   4   3       3245.68       3473.78        54.32 o                         
   3   4   3          0.80         -1.04         1.97 o                         
   4   4   3       3677.88       3896.01        55.16 o                         
   5   4   3        119.51         88.75         9.75 o                         
   6   4   3        248.17        248.72         7.86 o                         
   7   4   3         12.13          5.73         2.40 o                         
   8   4   3          6.63          2.52         2.49 o                         
   9   4   3        153.64        175.81         8.65 o                         
 -10   5   3         29.20         23.12         6.43 o                         
  -9   5   3         14.97          4.45         2.51 o                         
  -8   5   3         94.79         91.60         5.46 o                         
  -7   5   3          0.40         -1.10         1.44 o                         
  -6   5   3        295.08        291.04         9.35 o                         
  -5   5   3        101.06         86.32         4.80 o                         
  -4   5   3          0.07         -0.50         1.55 o                         
  -3   5   3       5659.37       5697.18        42.97 o                         
  -2   5   3        234.32        222.59         4.80 o                         
  -1   5   3        147.83        112.14         4.09 o                         
   0   5   3        182.26        210.89         5.97 o                         
   1   5   3       1363.45       1317.62        27.57 o                         
   2   5   3        134.73        151.65         6.89 o                         
   3   5   3       4914.30       5090.60        42.13 o                         
   4   5   3        260.73        291.43        17.36 o                         
   5   5   3        211.89        240.72        15.58 o                         
   6   5   3          7.62          3.68         3.12 o                         
   7   5   3        824.84        925.14        22.59 o                         
   8   5   3          4.70          3.14         2.26 o                         
   9   5   3          1.13          3.01         2.48 o                         
 -10   6   3         25.50         19.03         5.51 o                         
  -9   6   3          2.28         -2.15         2.15 o                         
  -8   6   3         70.58         72.89         5.63 o                         
  -7   6   3        203.25        208.02         9.40 o                         
  -6   6   3        268.43        272.41         9.00 o                         
  -5   6   3        649.37        660.07        11.88 o                         
  -4   6   3        462.32        467.25        12.82 o                         
  -3   6   3        709.45        713.09        15.82 o                         
  -2   6   3        589.06        584.26        14.81 o                         
  -1   6   3       4105.98       4102.34        37.63 o                         
   0   6   3       9389.83       9470.20        65.56 o                         
   1   6   3          9.96          0.65         3.41 o                         
   2   6   3        248.49        235.49        11.75 o                         
   3   6   3        362.91        369.79        12.94 o                         
   4   6   3       1467.44       1595.71        29.57 o                         
   5   6   3        964.29        957.11        30.22 o                         
   6   6   3        999.12       1137.25        34.75 o                         
   7   6   3         78.44         73.78         5.85 o                         
   8   6   3          0.22         -2.02         2.18 o                         
   9   6   3         16.04         14.44         4.67 o                         
 -10   7   3         52.33         67.70         8.60 o                         
  -9   7   3         94.93        114.34        13.61 o                         
  -8   7   3          4.10         -5.09         5.09 o                         
  -7   7   3          1.93          2.16         5.93 o                         
  -6   7   3          5.27          0.74         2.21 o                         
  -5   7   3         49.00         42.74         6.04 o                         
  -4   7   3        458.67        500.54        30.97 o                         
  -3   7   3       2712.14       2729.41        65.28 o                         
  -2   7   3       5017.32       5430.26        60.73 o                         
  -1   7   3       2239.95       2458.23        41.23 o                         
   0   7   3       1549.46       1610.65        33.78 o                         
   1   7   3        703.90        726.26        21.74 o                         
   2   7   3       3119.55       3469.86        75.46 o                         
   3   7   3        371.02        356.87        25.96 o                         
   4   7   3        671.94        693.12        37.57 o                         
   5   7   3         47.14         40.07        11.10 o                         
   6   7   3       1441.62       1590.26        63.44 o                         
   7   7   3         81.24         93.33        15.69 o                         
   8   7   3         21.54         21.63         6.30 o                         
   9   7   3         26.43         24.63         5.01 o                         
  -9   8   3          0.85         -1.76         3.55 o                         
  -8   8   3         24.61         28.37         6.14 o                         
  -7   8   3          0.66          2.37         3.93 o                         
  -6   8   3         54.59         39.89         4.88 o                         
  -5   8   3        471.03        470.10        25.89 o                         
  -4   8   3       1070.20       1081.21        46.50 o                         
  -3   8   3        267.94        234.91        20.37 o                         
  -2   8   3       9024.88       9603.76        97.00 o                         
  -1   8   3        860.47        809.72        30.89 o                         
   0   8   3       1430.54       1513.89        32.10 o                         
   1   8   3       1400.17       1473.07        32.33 o                         
   2   8   3          6.70          7.26         6.26 o                         
   3   8   3        321.78        365.89        27.55 o                         
   4   8   3         41.58         45.41        10.94 o                         
   5   8   3       1094.18       1044.15        49.75 o                         
   6   8   3       2767.94       2848.11        84.73 o                         
   7   8   3          0.51          2.92         5.51 o                         
   8   8   3         26.50         24.37         5.10 o                         
  -9   9   3        106.58        112.91        11.14 o                         
  -8   9   3          6.31          7.79         4.05 o                         
  -7   9   3          0.58          1.36         3.98 o                         
  -6   9   3        588.38        593.68        23.94 o                         
  -5   9   3        731.80        691.25        16.58 o                         
  -4   9   3       1402.59       1393.41        38.51 o                         
  -3   9   3        163.18        179.23        18.78 o                         
  -2   9   3       3403.59       3661.01        75.38 o                         
  -1   9   3          6.97          4.44         2.88 o                         
   0   9   3       1194.75       1202.59        30.38 o                         
   1   9   3        107.36        117.86        15.86 o                         
   2   9   3        154.59        169.54        19.03 o                         
   3   9   3         22.64         11.69         6.76 o                         
   4   9   3       1128.18       1208.52        54.01 o                         
   5   9   3        599.71        634.18        39.49 o                         
   6   9   3         34.78         35.73        12.10 o                         
   7   9   3          0.47          2.17         5.68 o                         
   8   9   3        218.54        211.65        12.34 o                         
  -9  10   3         40.43         53.36         5.66 o                         
  -8  10   3          9.40          8.88         3.76 o                         
  -7  10   3        593.24        670.90        27.15 o                         
  -6  10   3        342.82        371.63        20.60 o                         
  -5  10   3        912.95        905.18        19.41 o                         
  -4  10   3          1.51          3.23         6.05 o                         
  -3  10   3        412.63        375.47        19.92 o                         
  -2  10   3        688.15        800.10        27.20 o                         
  -1  10   3         88.13         76.61         9.93 o                         
   0  10   3        212.29        222.44        14.02 o                         
   1  10   3       1129.38       1140.40        47.75 o                         
   2  10   3         27.60         24.21         9.02 o                         
   3  10   3        710.26        699.80        41.24 o                         
   4  10   3        267.74        291.74        18.91 o                         
   5  10   3        172.00        147.40        13.94 o                         
   6  10   3         46.97         47.58        11.94 o                         
   7  10   3         39.07         41.74        10.94 o                         
   8  10   3        251.98        244.90        12.32 o                         
  -8  11   3        117.04        128.76        10.12 o                         
  -7  11   3          5.40          5.03         3.89 o                         
  -6  11   3         72.63         60.52        13.19 o                         
  -5  11   3         11.46         19.27         3.88 o                         
  -4  11   3       1172.07       1206.06        23.86 o                         
  -3  11   3        442.13        457.68        22.67 o                         
  -2  11   3        341.22        354.13        25.42 o                         
  -1  11   3          2.23          3.73         3.51 o                         
   0  11   3       1059.81       1120.36        37.02 o                         
   1  11   3          8.13          8.68         7.76 o                         
   2  11   3        883.78        966.43        48.00 o                         
   3  11   3          8.40          8.60         3.73 o                         
   4  11   3       1010.17       1044.46        72.25 o                         
   5  11   3         66.05         80.08        11.81 o                         
   6  11   3         24.45         20.20         8.60 o                         
   7  11   3         52.75         72.46        12.86 o                         
   8  11   3        267.79        279.65        17.78 o                         
  -8  12   3         23.53         32.47         7.68 o                         
  -7  12   3         64.51         67.12        12.69 o                         
  -6  12   3         35.35         26.88        10.10 o                         
  -5  12   3        135.88        135.86        13.41 o                         
  -4  12   3        938.79        877.00        20.79 o                         
  -3  12   3         46.70         50.16         4.67 o                         
  -2  12   3       1297.69       1288.24        53.13 o                         
  -1  12   3        832.47        792.96        41.24 o                         
   0  12   3        743.40        791.55        28.64 o                         
   1  12   3          2.49          6.68         5.68 o                         
   2  12   3         98.36         79.57        10.46 o                         
   3  12   3         81.53         79.52         8.29 o                         
   4  12   3        882.26        920.43        45.33 o                         
   5  12   3         55.28         51.62        11.73 o                         
   6  12   3         29.89         21.70         8.26 o                         
   7  12   3         13.55         15.19         6.68 o                         
  -8  13   3        284.78        336.67        19.78 o                         
  -7  13   3         29.77         24.63         8.10 o                         
  -6  13   3         19.50         12.77         8.10 o                         
  -5  13   3        177.60        175.28        15.09 o                         
  -4  13   3          6.67          9.19         3.18 o                         
  -3  13   3        252.35        238.43         9.71 o                         
  -2  13   3        769.10        727.27        20.21 o                         
  -1  13   3        266.73        262.45        17.56 o                         
   0  13   3        715.06        720.34        23.47 o                         
   1  13   3          4.66          3.18         4.33 o                         
   2  13   3       2070.65       2291.38        71.12 o                         
   3  13   3         86.62         65.40         9.56 o                         
   4  13   3         86.21         61.94        12.02 o                         
   5  13   3          0.26          1.24         3.75 o                         
   6  13   3          9.65          5.59         5.84 o                         
   7  13   3         34.65         27.97         7.18 o                         
  -7  14   3          8.10          4.93         4.17 o                         
  -6  14   3        238.65        247.35        21.62 o                         
  -5  14   3         95.95        126.22        16.78 o                         
  -4  14   3         11.25          3.34         5.33 o                         
  -3  14   3         80.90         76.41         5.82 o                         
  -2  14   3          1.10         -2.94         2.94 o                         
  -1  14   3        280.14        256.02        18.00 o                         
   0  14   3          7.44          3.20         6.01 o                         
   1  14   3         50.08         54.27         9.27 o                         
   2  14   3          2.27          3.30         3.60 o                         
   3  14   3          4.86         -0.17         5.59 o                         
   4  14   3        155.35        139.11        12.98 o                         
   5  14   3        127.90        143.08        12.47 o                         
   6  14   3          4.24         -1.92         4.01 o                         
   7  14   3          6.55         -2.34         3.26 o                         
  -7  15   3          0.23         -1.92         3.42 o                         
  -6  15   3         29.57         18.95         6.85 o                         
  -5  15   3         63.09         57.68        11.27 o                         
  -4  15   3          5.62         -3.48         3.60 o                         
  -3  15   3        565.45        570.30        17.86 o                         
  -2  15   3          3.28          3.26         6.93 o                         
  -1  15   3         76.18         62.36        13.27 o                         
   0  15   3        429.83        441.69        35.14 o                         
   1  15   3        111.09        104.01        17.45 o                         
   2  15   3        448.15        440.77        34.14 o                         
   3  15   3        142.44        147.09        18.62 o                         
   4  15   3          0.40          0.65         3.13 o                         
   5  15   3         53.64         61.35         7.84 o                         
   6  15   3         22.58         27.21         6.51 o                         
  -6  16   3         45.49         41.32         7.93 o                         
  -5  16   3         23.78         17.53         6.26 o                         
  -4  16   3        395.11        370.12        22.00 o                         
  -3  16   3          3.34         -4.55         4.55 o                         
  -2  16   3         17.92         30.89         9.85 o                         
  -1  16   3        309.52        308.79        28.30 o                         
   0  16   3        801.48        843.09        31.77 o                         
   1  16   3        174.63        160.33        14.36 o                         
   2  16   3        109.24        106.77        16.78 o                         
   3  16   3         42.09         57.68        11.60 o                         
   4  16   3        214.02        239.00        22.96 o                         
   5  16   3         13.72          6.77         2.97 o                         
  -6  17   3          0.82          1.84         2.42 o                         
  -5  17   3         32.90         29.72         6.76 o                         
  -4  17   3          7.91          5.45         7.14 o                         
  -3  17   3         35.49         40.74        10.94 o                         
  -2  17   3         29.07         20.12         8.51 o                         
  -1  17   3         13.81          5.51         6.85 o                         
   0  17   3         93.65         89.77        10.61 o                         
   1  17   3        250.38        251.74        17.05 o                         
   2  17   3        164.09        180.22        15.49 o                         
   3  17   3        285.19        306.34        14.47 o                         
   4  17   3         15.21         12.26         4.30 o                         
   5  17   3         14.76         14.95         9.60 o                         
  -4  18   3          7.83          7.18         4.51 o                         
  -3  18   3         31.71         29.72         8.26 o                         
  -2  18   3         69.72         71.79        13.27 o                         
  -1  18   3          2.15          7.35         6.09 o                         
   0  18   3         58.76         51.30         7.58 o                         
   1  18   3        396.23        377.96        19.12 o                         
   2  18   3          2.86          6.83         3.03 o                         
   3  18   3         17.58         17.22         4.66 o                         
   4  18   3          5.38         -3.01         3.01 o                         
  -4  19   3         51.57         40.65         6.93 o                         
  -3  19   3         13.23         16.53         5.76 o                         
  -2  19   3        119.82        127.55        15.53 o                         
  -1  19   3          0.21         -5.43         5.43 o                         
   0  19   3          9.24          7.97         3.70 o                         
   1  19   3          5.60          9.12         2.86 o                         
   2  19   3         43.91         36.59         4.47 o                         
   3  19   3         22.78         18.86         4.09 o                         
  -2  20   3          0.47         -5.26         5.26 o                         
  -1  20   3          8.87         16.10         4.04 o                         
   0  20   3         24.18         25.14         4.43 o                         
   1  20   3         18.65         14.27         3.50 o                         
   2  20   3         10.05         16.19         5.01 o                         
 -10   0   4         24.12         22.58         5.43 o                         
  -8   0   4        309.05        288.09        15.44 o                         
  -6   0   4       2625.74       2877.17       184.95 o                         
  -4   0   4        228.06        144.65        10.09 o                         
  -2   0   4       1315.02       1092.73        31.47 o                         
   0   0   4        735.99        673.71        13.88 o                         
   2   0   4         24.37         22.47         3.63 o                         
   4   0   4        618.08        530.67        29.89 o                         
   6   0   4         37.11         28.07         4.52 o                         
   8   0   4        175.26        188.30        13.19 o                         
 -10   1   4         84.56         83.86         6.60 o                         
  -9   1   4         29.40         28.51         4.64 o                         
  -8   1   4          9.89          7.52         2.54 o                         
  -7   1   4        688.70        688.37        20.94 o                         
  -6   1   4          1.37         13.11         3.52 o                         
  -5   1   4       4790.89       5118.09       172.18 o                         
  -4   1   4         39.77         45.33         3.67 o                         
  -3   1   4         71.65         70.49         3.62 o                         
  -2   1   4       2222.23       2190.49        24.86 o                         
  -1   1   4        140.93        146.41         4.70 o                         
   0   1   4       2068.57       2067.10        18.64 o                         
   1   1   4       3722.96       3646.48        25.02 o                         
   2   1   4        277.75        265.49        11.45 o                         
   3   1   4          5.73          2.81         3.27 o                         
   4   1   4        357.45        318.65        16.32 o                         
   5   1   4         42.31         46.61         7.70 o                         
   6   1   4        587.44        589.32        13.11 o                         
   7   1   4        235.35        231.78         9.65 o                         
   8   1   4          0.10         -2.29         2.49 o                         
   9   1   4         10.23          6.59         2.30 o                         
 -10   2   4         47.37         54.16         5.34 o                         
  -9   2   4        352.68        345.70        12.10 o                         
  -8   2   4        452.27        498.88        23.15 o                         
  -7   2   4        391.67        407.30        12.51 o                         
  -6   2   4       1079.84       1173.54        42.08 o                         
  -5   2   4       2015.34       2038.74        44.51 o                         
  -4   2   4        338.75        338.23         9.41 o                         
  -3   2   4        127.62        161.66         5.85 o                         
  -2   2   4        871.20        823.13        13.46 o                         
  -1   2   4          0.79          2.14         1.96 o                         
   0   2   4       2284.24       2393.60        33.52 o                         
   1   2   4         71.91        103.05         6.14 o                         
   2   2   4       4962.54       4945.11        41.12 o                         
   3   2   4        168.78        157.84         8.65 o                         
   4   2   4        765.40        670.55        23.79 o                         
   5   2   4        271.61        256.15        16.70 o                         
   6   2   4         16.32         14.13         2.73 o                         
   7   2   4         12.30          7.78         2.85 o                         
   8   2   4        110.01        118.49         9.09 o                         
   9   2   4         87.43        110.87         9.89 o                         
 -10   3   4        214.79        213.13         9.86 o                         
  -9   3   4         17.97         15.55         3.15 o                         
  -8   3   4          7.59          6.95         4.22 o                         
  -7   3   4        551.14        558.21        13.36 o                         
  -6   3   4        122.81        104.10         8.85 o                         
  -5   3   4        681.32        668.99        17.02 o                         
  -4   3   4       1100.70       1120.23        17.09 o                         
  -3   3   4       2318.34       2165.05        21.59 o                         
  -2   3   4       2123.23       2304.98        28.13 o                         
  -1   3   4       3748.28       3906.08        35.19 o                         
   0   3   4       3069.16       3098.21        56.43 o                         
   1   3   4         77.26         58.73         6.29 o                         
   2   3   4        964.06        968.20        39.32 o                         
   3   3   4        171.38        129.56         8.06 o                         
   4   3   4          5.63          7.37         3.74 o                         
   5   3   4        909.06        872.37        30.61 o                         
   6   3   4        150.31        148.93         6.71 o                         
   7   3   4          0.06         -1.95         2.36 o                         
   8   3   4         38.57         42.79         4.44 o                         
   9   3   4         90.66         91.82         5.90 o                         
 -10   4   4         44.38         59.35         9.77 o                         
  -9   4   4         29.94         33.53         3.86 o                         
  -8   4   4        190.65        212.27        10.39 o                         
  -7   4   4        429.34        429.13        21.37 o                         
  -6   4   4        932.56       1012.64        23.29 o                         
  -5   4   4        266.12        252.95        10.81 o                         
  -4   4   4        784.37        800.31        15.02 o                         
  -3   4   4      10203.06      10130.76        54.13 o                         
  -2   4   4       6791.71       7140.74        51.19 o                         
  -1   4   4        516.15        423.27        12.39 o                         
   0   4   4         44.81         69.35         4.97 o                         
   1   4   4        339.36        295.85        18.95 o                         
   2   4   4       6817.30       6799.21        70.12 o                         
   3   4   4       2003.74       2025.34        31.44 o                         
   4   4   4         16.16         10.70         4.36 o                         
   5   4   4        110.43         86.78        10.12 o                         
   6   4   4         97.01        105.84         5.75 o                         
   7   4   4        393.42        401.11        12.24 o                         
   8   4   4          5.58          2.11         2.72 o                         
   9   4   4         44.91         41.47         4.78 o                         
 -10   5   4        101.30        114.95        12.69 o                         
  -9   5   4         99.21        102.51         6.12 o                         
  -8   5   4         64.68         70.62         5.83 o                         
  -7   5   4        111.70        114.27         5.79 o                         
  -6   5   4        858.97        865.37        21.66 o                         
  -5   5   4        371.26        389.00        13.54 o                         
  -4   5   4        558.40        533.47        14.18 o                         
  -3   5   4       1068.41       1134.07        18.66 o                         
  -2   5   4       3202.96       3242.28        36.11 o                         
  -1   5   4       1465.19       1462.93        28.27 o                         
   0   5   4      18870.47      19207.35        78.44 o                         
   1   5   4        135.56        123.05        13.61 o                         
   2   5   4       2284.84       2466.25        40.01 o                         
   3   5   4         35.64         26.04         4.46 o                         
   4   5   4        998.58       1010.37        24.67 o                         
   5   5   4          7.26          3.50         2.42 o                         
   6   5   4        111.01        106.61         6.03 o                         
   7   5   4        143.26        137.16         7.20 o                         
   8   5   4         54.53         52.29         3.90 o                         
 -10   6   4         19.57         15.19         5.09 o                         
  -9   6   4         12.13         10.26         3.01 o                         
  -8   6   4          1.97         -4.09         4.59 o                         
  -7   6   4         19.60         13.55         2.98 o                         
  -6   6   4        145.06        141.36         8.26 o                         
  -5   6   4        350.03        331.84        11.25 o                         
  -4   6   4          1.46          1.25         2.18 o                         
  -3   6   4       4086.71       4063.84        35.94 o                         
  -2   6   4        403.54        451.06        10.01 o                         
  -1   6   4       4876.12       4990.27        45.40 o                         
   0   6   4       4227.03       4446.36        50.20 o                         
   1   6   4         78.11         64.28        10.94 o                         
   2   6   4        803.04        773.24        15.94 o                         
   3   6   4       1034.09       1007.68        24.08 o                         
   4   6   4          0.57          2.01         4.07 o                         
   5   6   4         32.79         26.71         9.18 o                         
   6   6   4         62.13         56.67         7.21 o                         
   7   6   4        214.32        227.11         8.64 o                         
   8   6   4         57.32         56.95         4.74 o                         
  -9   7   4          1.20         -0.58         5.01 o                         
  -8   7   4          0.50         -4.59         5.26 o                         
  -7   7   4       1004.16       1027.62        34.11 o                         
  -6   7   4        453.77        441.64        16.10 o                         
  -5   7   4        777.69        760.97        23.62 o                         
  -4   7   4       3213.26       3383.62        70.91 o                         
  -3   7   4       1402.47       1353.92        34.23 o                         
  -2   7   4        187.26        158.73         9.13 o                         
  -1   7   4       1613.52       1575.40        26.74 o                         
   0   7   4       6599.02       7059.74        71.75 o                         
   1   7   4         63.64         42.07         9.77 o                         
   2   7   4        287.05        272.31        23.04 o                         
   3   7   4          0.48         -2.92         5.93 o                         
   4   7   4         30.24         29.63         8.51 o                         
   5   7   4       1331.54       1289.77        42.66 o                         
   6   7   4       1255.60       1377.73        58.77 o                         
   7   7   4         23.14         18.16         6.01 o                         
   8   7   4         90.09         81.38        11.52 o                         
  -9   8   4        238.68        266.38        20.87 o                         
  -8   8   4         33.38         32.67         6.31 o                         
  -7   8   4          9.33          8.50        17.70 o                         
  -6   8   4         59.49         57.15         5.59 o                         
  -5   8   4        804.61        761.89        24.55 o                         
  -4   8   4        185.57        192.83        14.55 o                         
  -3   8   4          6.06          7.31         5.51 o                         
  -2   8   4       1073.62       1041.25        30.41 o                         
  -1   8   4       1576.80       1715.05        37.78 o                         
   0   8   4        741.59        843.00        30.59 o                         
   1   8   4          2.14          0.25         5.34 o                         
   2   8   4       1022.16       1061.18        46.83 o                         
   3   8   4        348.71        351.03        28.80 o                         
   4   8   4        222.85        215.96        23.37 o                         
   5   8   4          4.07          7.51         7.10 o                         
   6   8   4         26.27         15.36         9.35 o                         
   7   8   4        104.82        109.99        10.64 o                         
   8   8   4         23.45         21.06         4.07 o                         
  -9   9   4        110.95        117.20        13.11 o                         
  -8   9   4         23.29         20.66         5.30 o                         
  -7   9   4        247.37        257.70        17.24 o                         
  -6   9   4        111.85         93.64         7.28 o                         
  -5   9   4          6.84          6.35         2.60 o                         
  -4   9   4        283.13        257.26        17.43 o                         
  -3   9   4        619.83        605.52        25.06 o                         
  -2   9   4       1217.79       1213.60        33.58 o                         
  -1   9   4        138.56         99.58        10.21 o                         
   0   9   4        207.31        234.10        14.63 o                         
   1   9   4       2526.92       2760.46        75.30 o                         
   2   9   4        300.77        292.51        26.30 o                         
   3   9   4         10.56         10.94         7.18 o                         
   4   9   4         39.24         37.37         5.87 o                         
   5   9   4         10.98         12.61         7.68 o                         
   6   9   4        435.07        489.52        35.14 o                         
   7   9   4         67.56         60.89         8.15 o                         
   8   9   4        165.52        154.69        14.27 o                         
  -9  10   4          0.21         -3.09         3.34 o                         
  -8  10   4         84.45         80.98         8.67 o                         
  -7  10   4          6.44          9.69         5.22 o                         
  -6  10   4        178.06        165.90        11.93 o                         
  -5  10   4        365.29        355.15        12.25 o                         
  -4  10   4        241.56        232.27        11.80 o                         
  -3  10   4          0.15         -5.02         5.02 o                         
  -2  10   4       1192.23       1244.14        35.33 o                         
  -1  10   4         33.60         51.48         7.59 o                         
   0  10   4        195.10        179.78        13.55 o                         
   1  10   4        127.92        138.66        18.37 o                         
   2  10   4        127.24        114.03        17.45 o                         
   3  10   4         29.26         24.33         4.60 o                         
   4  10   4        669.90        817.09        31.81 o                         
   5  10   4        221.94        262.54        25.63 o                         
   6  10   4        334.78        355.20        28.88 o                         
   7  10   4         21.04         16.28         4.44 o                         
   8  10   4        348.46        365.13        19.70 o                         
  -8  11   4          0.66          2.83         5.80 o                         
  -7  11   4        271.28        294.84        23.37 o                         
  -6  11   4         87.09         82.99         8.43 o                         
  -5  11   4          9.57         14.61         3.71 o                         
  -4  11   4        141.53        134.72         9.31 o                         
  -3  11   4         21.99         11.11         4.81 o                         
  -2  11   4        208.95        228.24        15.79 o                         
  -1  11   4         76.51         75.32         9.26 o                         
   0  11   4        275.26        291.20        17.89 o                         
   1  11   4        214.80        216.79        22.96 o                         
   2  11   4        790.56        803.52        65.07 o                         
   3  11   4         46.60         58.52         7.05 o                         
   4  11   4         52.03         54.70         8.85 o                         
   5  11   4          0.89         -1.00         5.26 o                         
   6  11   4         23.64         15.03         7.76 o                         
   7  11   4          7.78          8.35         5.68 o                         
  -8  12   4        328.94        397.19        22.54 o                         
  -7  12   4          8.81          2.59         5.18 o                         
  -6  12   4          0.39          7.01         6.59 o                         
  -5  12   4        194.88        215.31        16.56 o                         
  -4  12   4         10.42          8.60         2.92 o                         
  -3  12   4          1.22         -1.65         1.65 o                         
  -2  12   4        819.66        815.18        21.30 o                         
  -1  12   4         59.49         53.26        12.61 o                         
   0  12   4         51.79         50.48         8.53 o                         
   1  12   4         48.75         51.70         8.52 o                         
   2  12   4         46.84         54.28         9.81 o                         
   3  12   4         58.22         56.27         8.38 o                         
   4  12   4        311.23        284.64        18.24 o                         
   5  12   4          0.02          1.59         5.18 o                         
   6  12   4          0.85         -7.18         7.18 o                         
   7  12   4        186.64        203.35        16.70 o                         
  -8  13   4          4.20          5.59         3.59 o                         
  -7  13   4         61.23         72.38        11.60 o                         
  -6  13   4         73.66         64.53        12.27 o                         
  -5  13   4        465.09        487.25        24.12 o                         
  -4  13   4          0.06         -0.78         4.93 o                         
  -3  13   4        345.93        348.43        11.76 o                         
  -2  13   4          0.20         -0.61         3.95 o                         
  -1  13   4        969.82        960.88        27.50 o                         
   0  13   4         10.06          2.07        10.69 o                         
   1  13   4          4.54         11.57         4.95 o                         
   2  13   4        257.84        263.55        20.45 o                         
   3  13   4        117.00        118.96        17.78 o                         
   4  13   4          3.37         -1.74         3.58 o                         
   5  13   4        241.79        233.15        15.86 o                         
   6  13   4         74.17         65.45        11.10 o                         
   7  13   4          0.08         -0.50         2.84 o                         
  -7  14   4         69.34         82.56        11.27 o                         
  -6  14   4         60.20         45.83         9.77 o                         
  -5  14   4         19.34         12.71         5.56 o                         
  -4  14   4          5.25          7.34         3.87 o                         
  -3  14   4          9.89         10.26         3.52 o                         
  -2  14   4         76.31         76.10         8.44 o                         
  -1  14   4         29.72         31.54         7.44 o                         
   0  14   4        349.39        337.17        21.06 o                         
   1  14   4        102.29         91.76        11.51 o                         
   2  14   4        690.28        767.58        44.83 o                         
   3  14   4         34.86         32.39         9.93 o                         
   4  14   4        105.75         85.49         8.17 o                         
   5  14   4         89.73        106.41        10.06 o                         
   6  14   4          6.54         17.36         5.68 o                         
  -7  15   4         11.90         17.78         5.01 o                         
  -6  15   4        136.64        137.74        14.61 o                         
  -5  15   4         81.32         81.06        12.52 o                         
  -4  15   4        237.87        240.42        13.02 o                         
  -3  15   4          0.59          7.56         5.01 o                         
  -2  15   4        183.88        159.79        14.36 o                         
  -1  15   4         60.00         46.08        11.02 o                         
   0  15   4       1098.76       1215.78        56.26 o                         
   1  15   4        179.29        213.12        24.29 o                         
   2  15   4        155.91        156.86        20.62 o                         
   3  15   4        207.12        201.77        21.70 o                         
   4  15   4        288.57        296.72        17.46 o                         
   5  15   4         39.23         38.20         7.81 o                         
  -6  16   4        151.20        169.21        14.27 o                         
  -5  16   4        224.54        243.67        19.28 o                         
  -4  16   4         89.11         94.17        11.31 o                         
  -3  16   4        735.89        761.50        28.66 o                         
  -2  16   4         59.13         42.91        11.52 o                         
  -1  16   4        338.28        313.38        27.97 o                         
   0  16   4          0.54         -1.59         6.51 o                         
   1  16   4         97.43        104.54        11.71 o                         
   2  16   4          1.80          5.09         5.51 o                         
   3  16   4        249.66        271.22        23.37 o                         
   4  16   4         85.34         81.31        12.94 o                         
   5  16   4          6.66         16.70         5.18 o                         
  -5  17   4          8.44          8.18         4.26 o                         
  -4  17   4        355.88        385.45        44.16 o                         
  -3  17   4         56.17         45.25        10.69 o                         
  -2  17   4         29.81         34.14         9.77 o                         
  -1  17   4          1.02          6.34         5.93 o                         
   0  17   4         22.43         16.86         9.27 o                         
   1  17   4          9.33         10.74         3.81 o                         
   2  17   4        122.59        133.89        11.69 o                         
   3  17   4         10.87         16.75         4.72 o                         
   4  17   4         89.36        100.74         8.73 o                         
  -4  18   4         24.83         24.21         6.18 o                         
  -3  18   4          9.99          3.67         5.59 o                         
  -2  18   4        362.80        362.88        26.21 o                         
  -1  18   4        116.51        104.26        15.94 o                         
   0  18   4         82.36         68.82         8.52 o                         
   1  18   4          6.76          8.44         3.78 o                         
   2  18   4        235.50        216.52        10.91 o                         
   3  18   4        110.55        119.67         7.43 o                         
   4  18   4          6.48         10.60         4.17 o                         
  -3  19   4         12.79         -1.84         4.67 o                         
  -2  19   4         10.24          5.59         4.42 o                         
  -1  19   4         20.36         26.17         7.10 o                         
   0  19   4          1.60         -0.61         2.65 o                         
   1  19   4        137.82        131.45        10.09 o                         
   2  19   4         46.72         37.53         4.15 o                         
  -2  20   4         33.66         24.93         4.72 o                         
  -1  20   4          5.46          7.12         2.83 o                         
   0  20   4         23.56         17.53         5.26 o                         
  -9   0   5         83.00        104.07        12.45 o                         
  -7   0   5       1429.20       1412.87        34.38 o                         
  -5   0   5         41.18         50.83         7.49 o                         
  -3   0   5        336.81        324.76        21.75 o                         
  -1   0   5       1220.84       1557.43        30.00 o                         
   1   0   5        485.80        430.36        16.70 o                         
   3   0   5         10.93         -0.75         4.93 o                         
   5   0   5          4.00         -2.54         3.98 o                         
   7   0   5        543.89        513.41        26.00 o                         
   9   0   5          1.87          2.84         2.75 o                         
 -10   1   5         46.60         37.59         3.47 o                         
  -9   1   5        110.97        106.35         7.10 o                         
  -8   1   5        167.88        159.87         8.27 o                         
  -7   1   5          4.91         -0.24         2.34 o                         
  -6   1   5        752.02        735.00        28.86 o                         
  -5   1   5        517.97        487.58        15.08 o                         
  -4   1   5       1183.95       1305.54        22.54 o                         
  -3   1   5          6.11         -0.14         2.60 o                         
  -2   1   5         34.27         43.08         5.36 o                         
  -1   1   5        835.39        836.63        15.68 o                         
   0   1   5         17.62         10.58         2.65 o                         
   1   1   5       1002.26        923.83        19.59 o                         
   2   1   5         58.06         29.54         7.51 o                         
   3   1   5        140.74        134.17        11.53 o                         
   4   1   5       4180.07       3929.97        64.28 o                         
   5   1   5         60.93         53.90         5.14 o                         
   6   1   5        163.32        157.56        12.59 o                         
   7   1   5          6.43          4.58         3.24 o                         
   8   1   5         55.90         49.91         4.58 o                         
 -10   2   5         53.90         52.44         5.09 o                         
  -9   2   5          0.93          2.48         2.47 o                         
  -8   2   5        109.74         90.76         7.22 o                         
  -7   2   5          6.23         -2.78         2.78 o                         
  -6   2   5          5.82          3.16         3.21 o                         
  -5   2   5       1684.17       1517.64        31.15 o                         
  -4   2   5       1018.55        974.61        19.61 o                         
  -3   2   5       2408.22       2363.94        58.27 o                         
  -2   2   5         35.86         23.25         3.64 o                         
  -1   2   5        329.27        276.86        12.95 o                         
   0   2   5       3134.61       3218.50        39.41 o                         
   1   2   5       1520.86       1481.00        24.92 o                         
   2   2   5       3565.83       3687.25        40.35 o                         
   3   2   5        561.14        534.65        17.65 o                         
   4   2   5        926.66        888.95        30.72 o                         
   5   2   5        431.61        397.03        13.04 o                         
   6   2   5        261.04        274.43        12.06 o                         
   7   2   5         38.63         30.07         4.51 o                         
   8   2   5          4.12          1.88         2.35 o                         
 -10   3   5        207.33        213.58         9.52 o                         
  -9   3   5         81.77         85.19         6.18 o                         
  -8   3   5         21.06         12.90         3.24 o                         
  -7   3   5         13.40         11.00         3.14 o                         
  -6   3   5        388.16        380.36        17.23 o                         
  -5   3   5         41.10         37.68         5.60 o                         
  -4   3   5        847.57        788.87        20.85 o                         
  -3   3   5       4176.45       4422.00        44.95 o                         
  -2   3   5        378.89        275.75        13.75 o                         
  -1   3   5        829.31        800.65        22.80 o                         
   0   3   5       3662.08       3680.48        69.37 o                         
   1   3   5        480.91        432.29        17.50 o                         
   2   3   5       8053.88       8171.33        78.59 o                         
   3   3   5        113.46         77.98         9.84 o                         
   4   3   5        249.66        250.74        16.26 o                         
   5   3   5        245.56        222.48         9.75 o                         
   6   3   5          7.32          3.92         3.03 o                         
   7   3   5          1.66          0.34         3.47 o                         
   8   3   5         13.51         14.09         2.88 o                         
 -10   4   5        347.88        343.24        11.53 o                         
  -9   4   5          6.10          4.37         2.81 o                         
  -8   4   5        652.14        643.53        17.51 o                         
  -7   4   5        347.14        341.47        13.14 o                         
  -6   4   5        190.25        193.46         8.72 o                         
  -5   4   5       1260.79       1262.38        24.66 o                         
  -4   4   5       1606.92       1613.03        25.12 o                         
  -3   4   5       1459.32       1432.56        22.21 o                         
  -2   4   5       2535.47       2596.24        42.71 o                         
  -1   4   5       1441.40       1396.86        30.70 o                         
   0   4   5       2033.52       2129.84        36.82 o                         
   1   4   5        750.69        743.92        23.43 o                         
   2   4   5       3940.91       4161.23        57.34 o                         
   3   4   5         82.76         82.08        10.50 o                         
   4   4   5        112.21        107.47        10.77 o                         
   5   4   5        108.63         96.43         6.46 o                         
   6   4   5         14.36          8.67         2.94 o                         
   7   4   5         62.97         40.70         4.86 o                         
   8   4   5        194.23        219.91         9.16 o                         
 -10   5   5          7.80          5.43         3.84 o                         
  -9   5   5          9.77         11.35         2.58 o                         
  -8   5   5         44.45         43.23         4.91 o                         
  -7   5   5        897.01        898.04        23.29 o                         
  -6   5   5         58.52         74.10         5.11 o                         
  -5   5   5       2294.12       2301.34        33.84 o                         
  -4   5   5          0.84          1.42         2.00 o                         
  -3   5   5       3090.26       2893.16        28.73 o                         
  -2   5   5        104.65        113.09         8.69 o                         
  -1   5   5       4737.48       5037.53        74.46 o                         
   0   5   5        246.21        255.65        13.32 o                         
   1   5   5        195.88        219.11        13.60 o                         
   2   5   5        402.12        433.44        19.21 o                         
   3   5   5        747.07        706.89        20.57 o                         
   4   5   5         19.25         17.25         5.13 o                         
   5   5   5        208.58        210.66         8.52 o                         
   6   5   5          2.83         -0.58         3.11 o                         
   7   5   5        212.10        212.53         9.29 o                         
   8   5   5         74.71         76.91         5.19 o                         
 -10   6   5         61.15         64.03         8.68 o                         
  -9   6   5        134.32        136.07         7.14 o                         
  -8   6   5        714.46        749.10        17.28 o                         
  -7   6   5        311.90        319.15        12.09 o                         
  -6   6   5        100.49        111.73         8.50 o                         
  -5   6   5        718.50        710.96        19.03 o                         
  -4   6   5       2067.02       2056.26        29.80 o                         
  -3   6   5        405.19        378.51        11.96 o                         
  -2   6   5       4026.12       4409.22        48.18 o                         
  -1   6   5       2863.05       3042.49        47.25 o                         
   0   6   5       5226.10       5174.07        83.02 o                         
   1   6   5        493.09        486.68        28.97 o                         
   2   6   5       1550.08       1601.42        25.23 o                         
   3   6   5        151.93        149.04         9.61 o                         
   4   6   5        202.17        199.69        15.74 o                         
   5   6   5        141.95        141.79        13.76 o                         
   6   6   5         66.91         57.72         6.51 o                         
   7   6   5          3.30          4.35         2.15 o                         
   8   6   5        111.35         99.51        11.94 o                         
  -9   7   5         30.27         26.38         7.26 o                         
  -8   7   5        267.71        253.11        25.29 o                         
  -7   7   5        573.99        559.44        25.20 o                         
  -6   7   5         93.74        102.30         7.40 o                         
  -5   7   5         12.54          8.44         4.11 o                         
  -4   7   5          5.20          8.62         4.80 o                         
  -3   7   5         63.75         54.57         7.92 o                         
  -2   7   5       1015.09        927.96        25.07 o                         
  -1   7   5       4778.79       4702.95        60.40 o                         
   0   7   5        756.54        700.38        35.39 o                         
   1   7   5         65.51         39.99        10.52 o                         
   2   7   5       1475.53       1525.15        56.85 o                         
   3   7   5        645.91        608.81        37.82 o                         
   4   7   5        104.45        112.21        12.04 o                         
   5   7   5         69.69         53.13         9.98 o                         
   6   7   5         11.41          3.92         6.18 o                         
   7   7   5         43.30         40.82        10.02 o                         
   8   7   5         75.94         76.80        10.35 o                         
  -9   8   5        140.06        130.48        14.78 o                         
  -8   8   5          0.37          1.65         3.27 o                         
  -7   8   5          3.12          4.13         6.39 o                         
  -6   8   5        275.40        245.01        12.04 o                         
  -5   8   5         36.46         32.69         4.32 o                         
  -4   8   5       1845.47       1931.16        47.40 o                         
  -3   8   5       1263.87       1339.34        37.72 o                         
  -2   8   5          6.65          0.00         2.84 o                         
  -1   8   5        421.95        420.47        17.55 o                         
   0   8   5        216.06        247.35        22.46 o                         
   1   8   5        536.27        561.73        34.98 o                         
   2   8   5        653.36        742.71        41.99 o                         
   3   8   5         26.35         31.55        10.35 o                         
   4   8   5        561.65        614.14        66.41 o                         
   5   8   5        102.98         84.46        21.12 o                         
   6   8   5        129.81        157.61        19.87 o                         
   7   8   5         13.07         15.53         7.35 o                         
   8   8   5         20.63         17.36         5.51 o                         
  -9   9   5        153.48        159.03        14.69 o                         
  -8   9   5         35.46         31.78         5.81 o                         
  -7   9   5         34.92         30.55         6.85 o                         
  -6   9   5        517.76        519.27        32.22 o                         
  -5   9   5        877.36        850.54        18.76 o                         
  -4   9   5        387.69        383.47        22.01 o                         
  -3   9   5        322.01        359.19        20.43 o                         
  -2   9   5        752.79        762.51        37.13 o                         
  -1   9   5        157.57        151.88        12.70 o                         
   0   9   5        576.02        631.51        36.81 o                         
   1   9   5        426.40        473.24        33.56 o                         
   2   9   5         74.94         82.39        15.44 o                         
   3   9   5          0.77          2.64        10.85 o                         
   4   9   5         53.00         52.99         9.66 o                         
   5   9   5         23.88         23.09         8.14 o                         
   6   9   5         59.60         72.54        13.69 o                         
   7   9   5        100.57        128.06        15.53 o                         
  -9  10   5        271.26        296.18        16.95 o                         
  -8  10   5         30.39         22.04         4.74 o                         
  -7  10   5        266.89        288.70        17.16 o                         
  -6  10   5         86.69         92.01         9.00 o                         
  -5  10   5         46.35         36.21         4.18 o                         
  -4  10   5         11.11         10.31         3.56 o                         
  -3  10   5         17.77         12.89         5.38 o                         
  -2  10   5         58.93         68.29         9.33 o                         
  -1  10   5        365.00        381.61        20.45 o                         
   0  10   5        172.17        182.23        20.95 o                         
   1  10   5       2390.79       2663.79        81.56 o                         
   2  10   5         57.03         55.10         9.43 o                         
   3  10   5         16.47         20.81         4.71 o                         
   4  10   5        267.22        243.83        17.47 o                         
   5  10   5          1.02        -10.81        10.81 o                         
   6  10   5          6.92          6.51         7.10 o                         
   7  10   5        163.96        179.73        17.11 o                         
  -8  11   5        151.84        167.18        10.60 o                         
  -7  11   5          0.01          5.36         3.85 o                         
  -6  11   5        235.73        234.15        13.43 o                         
  -5  11   5         51.45         47.78         7.07 o                         
  -4  11   5        138.58        136.42         8.26 o                         
  -3  11   5        862.91        830.70        19.58 o                         
  -2  11   5          7.26          2.78         3.22 o                         
  -1  11   5          7.80          7.58         4.73 o                         
   0  11   5        303.87        326.90        28.72 o                         
   1  11   5          0.78          5.63         3.55 o                         
   2  11   5         86.86         96.25         9.23 o                         
   3  11   5        181.21        161.92        12.46 o                         
   4  11   5        164.57        159.68        13.98 o                         
   5  11   5         13.81          2.76         9.60 o                         
   6  11   5         44.92         57.77        11.35 o                         
   7  11   5         75.92         91.83        11.35 o                         
  -8  12   5         24.80         37.73         7.18 o                         
  -7  12   5         30.95         26.11         6.05 o                         
  -6  12   5          5.93          1.62         3.95 o                         
  -5  12   5        299.98        319.22        19.83 o                         
  -4  12   5          5.98          4.00         2.67 o                         
  -3  12   5          0.11         -3.12         3.12 o                         
  -2  12   5        136.82        136.34         8.24 o                         
  -1  12   5         54.34         53.32         5.84 o                         
   0  12   5         68.13         54.72         7.08 o                         
   1  12   5        137.86        141.07        11.36 o                         
   2  12   5        129.23        122.05        10.56 o                         
   3  12   5        247.22        252.25        17.05 o                         
   4  12   5         35.62         39.04         7.51 o                         
   5  12   5         75.68         73.32        14.02 o                         
   6  12   5         50.29         52.51         9.52 o                         
   7  12   5         31.31         51.67         7.68 o                         
  -7  13   5         58.46         67.70        10.43 o                         
  -6  13   5         28.98         22.54         7.60 o                         
  -5  13   5         12.68         10.72        10.81 o                         
  -4  13   5         34.01         21.36         6.07 o                         
  -3  13   5        570.85        577.32        18.07 o                         
  -2  13   5        871.87        929.73        20.90 o                         
  -1  13   5        338.41        332.22        16.71 o                         
   0  13   5        113.96        137.01        13.57 o                         
   1  13   5         34.46         43.69         6.44 o                         
   2  13   5        589.18        570.85        28.47 o                         
   3  13   5         37.90         41.99        11.27 o                         
   4  13   5        172.91        158.67        10.83 o                         
   5  13   5        160.25        153.02        16.53 o                         
   6  13   5         12.60         10.02         5.09 o                         
  -7  14   5        203.58        246.18        17.36 o                         
  -6  14   5         85.64         79.05        11.94 o                         
  -5  14   5        307.95        307.22        18.00 o                         
  -4  14   5         77.88         74.13         9.90 o                         
  -3  14   5        535.36        556.30        17.52 o                         
  -2  14   5        742.73        753.80        20.59 o                         
  -1  14   5        208.31        193.17        22.96 o                         
   0  14   5        427.96        451.45        34.56 o                         
   1  14   5        122.05        124.54        13.03 o                         
   2  14   5         59.09         60.44        13.69 o                         
   3  14   5         17.18          8.93         7.10 o                         
   4  14   5          6.95          0.78         2.74 o                         
   5  14   5         38.06         47.33         8.93 o                         
   6  14   5         16.42         23.71         5.26 o                         
  -7  15   5         97.85        120.38        10.60 o                         
  -6  15   5        175.75        180.65        15.61 o                         
  -5  15   5        303.17        322.81        23.12 o                         
  -4  15   5         40.01         17.02         5.88 o                         
  -3  15   5        226.68        233.92        12.91 o                         
  -2  15   5        120.81        120.11        12.30 o                         
  -1  15   5        195.30        211.53        23.29 o                         
   0  15   5          1.28         -1.50         6.85 o                         
   1  15   5         15.56          7.05         4.52 o                         
   2  15   5         10.70         14.19         8.43 o                         
   3  15   5         82.29         91.99        14.69 o                         
   4  15   5         49.50         64.26         7.77 o                         
   5  15   5         91.72        106.35        10.69 o                         
  -6  16   5          2.50          7.43         3.51 o                         
  -5  16   5          0.30         -2.25         4.59 o                         
  -4  16   5        353.70        363.66        18.01 o                         
  -3  16   5          0.73          2.03         2.65 o                         
  -2  16   5          0.92         -4.84         5.72 o                         
  -1  16   5         51.80         47.08        11.77 o                         
   0  16   5        397.65        427.27        22.77 o                         
   1  16   5         48.71         37.32         7.52 o                         
   2  16   5        118.04        121.79        16.78 o                         
   3  16   5          9.65         13.05         5.51 o                         
   4  16   5         86.61         83.79         7.76 o                         
  -5  17   5        257.51        263.53        11.96 o                         
  -4  17   5          8.03          5.34         3.84 o                         
  -3  17   5         75.14         64.33         7.78 o                         
  -2  17   5         40.58         30.97         8.51 o                         
  -1  17   5        160.29        183.15        20.37 o                         
   0  17   5        262.65        269.71        16.97 o                         
   1  17   5          9.54          9.78         3.78 o                         
   2  17   5        204.86        203.41        14.48 o                         
   3  17   5         75.08         74.60         6.30 o                         
   4  17   5         22.03         26.30         5.84 o                         
  -4  18   5        149.98        150.59        14.11 o                         
  -3  18   5         55.39         47.50         8.68 o                         
  -2  18   5          5.27          9.87         4.07 o                         
  -1  18   5         21.54         23.46         4.95 o                         
   0  18   5         13.41          8.01         4.51 o                         
   1  18   5        182.07        177.56        17.20 o                         
   2  18   5        106.20        116.86         9.31 o                         
   3  18   5          7.18         10.23         3.06 o                         
  -3  19   5          6.99         18.11         5.51 o                         
  -2  19   5        135.38        135.01         9.85 o                         
  -1  19   5         55.01         57.12         6.55 o                         
   0  19   5          2.54          8.42         3.08 o                         
   1  19   5          0.09         -0.89         2.67 o                         
   2  19   5         10.38          4.09         3.42 o                         
 -10   0   6          2.54          0.39         2.45 o                         
  -8   0   6         31.10         25.28         6.11 o                         
  -6   0   6        594.23        539.54        21.41 o                         
  -4   0   6         78.28         53.06         7.52 o                         
  -2   0   6         37.79         26.71         7.51 o                         
   0   0   6         81.11         58.77         7.50 o                         
   2   0   6       4405.52       4657.92        85.65 o                         
   4   0   6       4814.32       3977.16       101.76 o                         
   6   0   6        874.72        683.49        31.55 o                         
   8   0   6          1.97         -1.32         2.98 o                         
 -10   1   6          6.24          3.28         1.73 o                         
  -9   1   6         45.29         38.00         5.26 o                         
  -8   1   6         53.10         39.51         6.62 o                         
  -7   1   6        103.61        100.23         7.67 o                         
  -6   1   6        121.54         93.10         7.27 o                         
  -5   1   6          2.32         -0.76         2.70 o                         
  -4   1   6         56.47         48.04         5.11 o                         
  -3   1   6       1870.06       1894.36        36.07 o                         
  -2   1   6        255.56        329.19        12.73 o                         
  -1   1   6         43.71          9.87         3.12 o                         
   0   1   6        874.83        822.97        20.42 o                         
   1   1   6       2390.04       2425.83        35.63 o                         
   2   1   6        416.95        379.39        17.42 o                         
   3   1   6       1179.35       1021.12        34.68 o                         
   4   1   6        550.02        468.89        14.56 o                         
   5   1   6         45.98         40.04         4.81 o                         
   6   1   6        303.44        252.33        13.78 o                         
   7   1   6        254.59        223.08        11.78 o                         
   8   1   6          1.22         -2.18         2.18 o                         
 -10   2   6         37.73         35.09         3.18 o                         
  -9   2   6         59.05         52.66         5.00 o                         
  -8   2   6         55.02         44.39         6.64 o                         
  -7   2   6          6.26          7.75         3.28 o                         
  -6   2   6        880.84        829.05        18.91 o                         
  -5   2   6         98.12         96.17         9.23 o                         
  -4   2   6        102.51         99.12         7.20 o                         
  -3   2   6       2166.97       2000.47        58.60 o                         
  -2   2   6        170.07        116.09         7.98 o                         
  -1   2   6       1217.69       1146.14        29.95 o                         
   0   2   6       2013.41       2131.21        52.13 o                         
   1   2   6         49.80         31.42         6.66 o                         
   2   2   6         65.21         51.26        10.43 o                         
   3   2   6         95.86         85.52        10.27 o                         
   4   2   6        863.38        793.91        18.62 o                         
   5   2   6         42.93         35.84         4.40 o                         
   6   2   6        294.66        243.85        13.21 o                         
   7   2   6         33.10         21.46         4.19 o                         
   8   2   6          4.15         -0.43         2.18 o                         
 -10   3   6         35.40         34.25         3.85 o                         
  -9   3   6          0.09          1.46         2.11 o                         
  -8   3   6        310.37        282.96        12.08 o                         
  -7   3   6       1016.81        953.46        31.25 o                         
  -6   3   6         84.08         70.10         5.75 o                         
  -5   3   6       3123.87       2876.87        46.02 o                         
  -4   3   6        317.62        308.77        12.23 o                         
  -3   3   6       1037.99        962.17        28.87 o                         
  -2   3   6       1995.98       2036.52        41.26 o                         
  -1   3   6         55.85         23.79         5.53 o                         
   0   3   6       1229.44       1393.86        33.70 o                         
   1   3   6        598.88        606.31        27.38 o                         
   2   3   6        114.92        120.84        10.88 o                         
   3   3   6        285.60        302.64        14.70 o                         
   4   3   6        688.75        649.11        15.37 o                         
   5   3   6        146.59        130.54         7.95 o                         
   6   3   6        258.10        255.57        13.06 o                         
   7   3   6          0.12         -2.23         2.60 o                         
   8   3   6         44.58         43.21         3.99 o                         
 -10   4   6         68.64         64.70         8.77 o                         
  -9   4   6         33.68         32.02         4.25 o                         
  -8   4   6          3.43          6.34         2.67 o                         
  -7   4   6         95.79         93.24         9.37 o                         
  -6   4   6         32.12         28.21         3.90 o                         
  -5   4   6        531.34        524.62        19.88 o                         
  -4   4   6        140.99        103.73         8.54 o                         
  -3   4   6       1616.43       1637.99        38.24 o                         
  -2   4   6        137.15         83.13         9.29 o                         
  -1   4   6       2529.42       2713.13        47.51 o                         
   0   4   6         12.23          4.32         3.11 o                         
   1   4   6        410.50        380.55        19.49 o                         
   2   4   6       1259.54       1206.48        66.45 o                         
   3   4   6         10.62          3.59         3.19 o                         
   4   4   6         79.84         72.32         5.25 o                         
   5   4   6        425.79        390.10        12.99 o                         
   6   4   6         71.48         59.42         5.61 o                         
   7   4   6         11.87         11.08         2.63 o                         
   8   4   6         13.28         10.91         2.54 o                         
  -9   5   6         33.06         25.79         3.05 o                         
  -8   5   6       1036.83       1130.84        24.09 o                         
  -7   5   6         75.84         68.61         8.96 o                         
  -6   5   6        120.79         98.02         6.63 o                         
  -5   5   6         93.78         89.57         8.52 o                         
  -4   5   6       1623.76       1590.79        31.89 o                         
  -3   5   6        120.98        101.45         7.71 o                         
  -2   5   6       4386.22       4740.07        65.25 o                         
  -1   5   6        310.52        309.55        33.47 o                         
   0   5   6        475.96        397.61        18.11 o                         
   1   5   6         12.97          7.25         4.22 o                         
   2   5   6        489.00        508.35        22.67 o                         
   3   5   6         36.92         24.74         4.91 o                         
   4   5   6         11.28          8.30         2.40 o                         
   5   5   6         23.07         16.26         3.98 o                         
   6   5   6         14.01          9.06         2.81 o                         
   7   5   6          0.16         -1.99         1.99 o                         
  -9   6   6        336.48        319.72        24.79 o                         
  -8   6   6         24.69         32.19         4.13 o                         
  -7   6   6        882.23        895.67        27.86 o                         
  -6   6   6        878.13        790.38        25.78 o                         
  -5   6   6        768.78        778.74        23.93 o                         
  -4   6   6        385.04        347.72        15.06 o                         
  -3   6   6        961.41        909.09        24.47 o                         
  -2   6   6        315.57        315.43        17.25 o                         
  -1   6   6       2987.76       3066.01        60.10 o                         
   0   6   6        503.89        522.24        32.22 o                         
   1   6   6        121.20        127.70        11.86 o                         
   2   6   6        564.78        583.31        16.70 o                         
   3   6   6        202.95        195.19        11.78 o                         
   4   6   6        118.00        101.18        11.37 o                         
   5   6   6         70.84         69.80         6.64 o                         
   6   6   6         34.37         29.06         3.76 o                         
   7   6   6          7.46          7.63         2.67 o                         
  -9   7   6          0.02          5.18         6.09 o                         
  -8   7   6        524.65        497.95        34.31 o                         
  -7   7   6        430.48        426.30        21.87 o                         
  -6   7   6        209.48        179.77        13.70 o                         
  -5   7   6       1263.30       1336.00        39.99 o                         
  -4   7   6       1761.28       1868.33        68.29 o                         
  -3   7   6        392.98        382.08        29.47 o                         
  -2   7   6         29.98         30.31         6.34 o                         
  -1   7   6        601.15        596.57        27.80 o                         
   0   7   6         62.99         84.65        14.27 o                         
   1   7   6        144.29        153.32        13.25 o                         
   2   7   6       1099.00       1180.38        53.34 o                         
   3   7   6        224.60        238.37        17.76 o                         
   4   7   6         43.08         54.76        13.69 o                         
   5   7   6        120.40        136.25        13.61 o                         
   6   7   6          1.41         -0.92         6.18 o                         
   7   7   6          1.18         -0.08         4.76 o                         
  -9   8   6        136.52        135.49        14.11 o                         
  -8   8   6         22.64         26.88         9.93 o                         
  -7   8   6        344.02        330.90        19.10 o                         
  -6   8   6       1412.71       1434.20        55.50 o                         
  -5   8   6          2.82          2.09         2.90 o                         
  -4   8   6        462.23        420.72        18.49 o                         
  -3   8   6        481.99        479.08        33.89 o                         
  -2   8   6        845.85        842.29        29.02 o                         
  -1   8   6        769.82        695.29        25.76 o                         
   0   8   6        802.17        837.37        43.83 o                         
   1   8   6       2318.90       2519.45        80.35 o                         
   2   8   6          2.08         -2.67         5.93 o                         
   3   8   6        210.96        223.72        17.50 o                         
   4   8   6        125.32        109.52        17.95 o                         
   5   8   6          5.89          4.50         4.28 o                         
   6   8   6         22.62          8.93         6.85 o                         
   7   8   6         40.56         43.41         8.93 o                         
  -9   9   6        274.59        280.82        17.95 o                         
  -8   9   6          4.61          2.94         4.38 o                         
  -7   9   6          0.42         -0.57         3.34 o                         
  -6   9   6        105.69         95.11        12.07 o                         
  -5   9   6         26.46         33.12         6.18 o                         
  -4   9   6         72.52         71.01         8.18 o                         
  -3   9   6        528.92        532.35        20.30 o                         
  -2   9   6         79.35         85.59         9.97 o                         
  -1   9   6        204.95        240.00        23.46 o                         
   0   9   6       1465.62       1639.93        62.78 o                         
   1   9   6        973.50       1031.99        35.27 o                         
   2   9   6        621.28        627.64        23.10 o                         
   3   9   6         10.20          2.49        11.23 o                         
   4   9   6        180.71        184.58        15.86 o                         
   5   9   6         18.59          2.01        14.02 o                         
   6   9   6         50.87         51.01        11.27 o                         
   7   9   6         52.59         65.70         9.85 o                         
  -8  10   6         48.88         50.76         6.06 o                         
  -7  10   6          0.26         -3.74         3.87 o                         
  -6  10   6        493.73        476.04        19.98 o                         
  -5  10   6        194.00        177.21        12.34 o                         
  -4  10   6          3.24          2.20         3.85 o                         
  -3  10   6        127.48        132.44        12.01 o                         
  -2  10   6        391.08        390.04        14.69 o                         
  -1  10   6         26.55         28.63         6.22 o                         
   0  10   6        450.14        477.49        15.19 o                         
   1  10   6        210.78        213.82        11.85 o                         
   2  10   6        353.25        335.43        17.59 o                         
   3  10   6          8.00          2.87         6.55 o                         
   4  10   6        836.38        846.46        60.44 o                         
   5  10   6         22.34         23.12         5.93 o                         
   6  10   6         62.59         52.09        10.43 o                         
   7  10   6          7.28          9.27         4.67 o                         
  -8  11   6        102.32        118.96         8.34 o                         
  -7  11   6         20.46         16.12         5.22 o                         
  -6  11   6          1.04          1.46         2.71 o                         
  -5  11   6         29.68         20.64         4.18 o                         
  -4  11   6         21.79         13.45         6.97 o                         
  -3  11   6         28.44         31.76         6.58 o                         
  -2  11   6       1137.60       1189.19        26.12 o                         
  -1  11   6       1585.84       1721.36        28.15 o                         
   0  11   6        768.80        793.59        20.01 o                         
   1  11   6        440.98        390.65        22.47 o                         
   2  11   6        368.52        363.82        20.70 o                         
   3  11   6        642.03        641.96        27.36 o                         
   4  11   6         17.41          1.80         4.97 o                         
   5  11   6          1.65         -1.34         3.80 o                         
   6  11   6          1.78          7.26         5.26 o                         
  -8  12   6          0.97          3.17         3.17 o                         
  -7  12   6         12.08          6.95         6.76 o                         
  -6  12   6          7.57         -0.65         4.74 o                         
  -5  12   6         78.07         74.38        20.99 o                         
  -4  12   6        160.88        154.54        11.22 o                         
  -3  12   6        891.01        880.51        26.07 o                         
  -2  12   6         13.17          8.67         4.17 o                         
  -1  12   6         62.18         62.73         6.81 o                         
   0  12   6        915.57       1003.64        22.81 o                         
   1  12   6        110.72        110.34        10.35 o                         
   2  12   6          3.86          3.95         4.48 o                         
   3  12   6         35.14         26.03         6.38 o                         
   4  12   6        147.64        108.76        10.99 o                         
   5  12   6          3.78          3.19         3.28 o                         
   6  12   6         59.41         78.05        10.27 o                         
  -7  13   6         94.04        109.11        12.10 o                         
  -6  13   6          1.05         -1.94         3.84 o                         
  -5  13   6        314.01        333.65        18.97 o                         
  -4  13   6          7.15          6.33         3.25 o                         
  -3  13   6        261.95        257.37        14.23 o                         
  -2  13   6          3.31         -0.98         2.68 o                         
  -1  13   6        259.41        236.34        14.36 o                         
   0  13   6          8.63         11.24         5.68 o                         
   1  13   6         41.98         41.54         8.29 o                         
   2  13   6        204.38        202.78        16.00 o                         
   3  13   6        262.18        255.61        24.96 o                         
   4  13   6         56.73         62.22         7.88 o                         
   5  13   6         18.90         11.74         4.47 o                         
  -7  14   6        112.92        105.10        10.69 o                         
  -6  14   6        167.43        159.28        15.11 o                         
  -5  14   6        164.17        175.32        13.28 o                         
  -4  14   6        355.66        319.84        24.43 o                         
  -3  14   6         16.97          6.68         2.74 o                         
  -2  14   6        473.27        486.41        16.48 o                         
  -1  14   6         13.82         16.38         5.55 o                         
   0  14   6        111.80        112.24        12.40 o                         
   1  14   6        447.83        487.03        33.27 o                         
   2  14   6        252.44        259.26        17.41 o                         
   3  14   6          4.69         10.52         6.51 o                         
   4  14   6         16.25         14.27         6.18 o                         
   5  14   6        111.74        120.96        11.60 o                         
  -6  15   6          6.69          7.01         4.76 o                         
  -5  15   6          3.46          2.69         2.90 o                         
  -4  15   6          0.20          3.45         4.01 o                         
  -3  15   6        250.82        236.04        14.77 o                         
  -2  15   6        171.78        169.87        14.05 o                         
  -1  15   6        186.43        178.28        15.28 o                         
   0  15   6        308.99        346.91        20.60 o                         
   1  15   6         29.12         12.01         6.85 o                         
   2  15   6         79.64         84.40        14.69 o                         
   3  15   6         14.45         11.10         6.59 o                         
   4  15   6          2.28          2.84         3.76 o                         
  -5  16   6        377.10        402.32        15.43 o                         
  -4  16   6          0.56         -2.79         2.79 o                         
  -3  16   6        239.42        223.69        14.16 o                         
  -2  16   6          2.64         -3.51         3.51 o                         
  -1  16   6         58.87         62.07        17.57 o                         
   0  16   6         33.40         28.82         6.26 o                         
   1  16   6          8.18         33.01        16.49 o                         
   2  16   6         11.43          7.01         5.43 o                         
   3  16   6         54.30         55.45         6.99 o                         
  -4  17   6        282.11        275.14        19.45 o                         
  -3  17   6         74.20         55.98         5.58 o                         
  -2  17   6         13.78         13.71         4.30 o                         
  -1  17   6          1.88          3.55         4.05 o                         
   0  17   6         18.79         16.19         4.84 o                         
   1  17   6          0.03          2.19         3.97 o                         
   2  17   6         87.82         93.59         8.01 o                         
   3  17   6          8.43          4.95         2.47 o                         
  -3  18   6         22.84         20.62         6.26 o                         
  -2  18   6         58.32         55.33         6.51 o                         
  -1  18   6        227.56        228.52        12.94 o                         
   0  18   6          0.18         -1.70         2.62 o                         
   1  18   6          1.56          6.09         4.01 o                         
   2  18   6          6.40          1.02         2.42 o                         
  -1  19   6          0.74         -0.33         3.09 o                         
   0  19   6          0.77         -2.09         3.17 o                         
  -9   0   7          0.21          2.83         4.17 o                         
  -7   0   7         36.81         30.52         7.18 o                         
  -5   0   7       1937.05       1556.43       206.23 o                         
  -3   0   7       3575.87       3591.65        88.78 o                         
  -1   0   7       3091.67       3047.64        52.71 o                         
   1   0   7        356.25        298.85        24.04 o                         
   3   0   7        746.84        586.10        40.07 o                         
   5   0   7        439.12        323.14        22.55 o                         
   7   0   7         93.97         99.96        10.12 o                         
 -10   1   7          0.10         -0.54         1.88 o                         
  -9   1   7         77.19         58.36         6.24 o                         
  -8   1   7          6.71          5.10         3.18 o                         
  -7   1   7         32.18         17.22         4.61 o                         
  -6   1   7        769.93        679.28        20.10 o                         
  -5   1   7        370.07        316.94        18.48 o                         
  -4   1   7        768.61        720.59        33.85 o                         
  -3   1   7       1004.10        990.52        21.48 o                         
  -2   1   7         12.82         18.86         4.41 o                         
  -1   1   7       1102.29       1164.49        26.71 o                         
   0   1   7       1857.32       1791.24        33.56 o                         
   1   1   7         54.47         45.47         7.14 o                         
   2   1   7       1647.40       1736.85        58.77 o                         
   3   1   7         10.49          5.05         5.05 o                         
   4   1   7        319.67        262.23        10.57 o                         
   5   1   7         49.39         19.28         7.06 o                         
   6   1   7        371.90        296.42        14.06 o                         
   7   1   7         60.14         61.65         5.67 o                         
  -9   2   7          8.96          1.31         2.31 o                         
  -8   2   7         91.67         78.19         8.50 o                         
  -7   2   7        171.33        146.79        16.34 o                         
  -6   2   7        394.49        379.65        13.62 o                         
  -5   2   7        370.85        338.54        14.82 o                         
  -4   2   7         10.77         14.18         3.42 o                         
  -3   2   7        292.85        332.01        18.18 o                         
  -2   2   7        169.02        158.98        10.32 o                         
  -1   2   7        110.55         97.19        10.13 o                         
   0   2   7       1614.62       1536.42        38.60 o                         
   1   2   7        515.68        515.27        23.03 o                         
   2   2   7        407.87        381.91        28.13 o                         
   3   2   7        594.05        561.96        14.49 o                         
   4   2   7        567.13        512.41        14.54 o                         
   5   2   7         61.26         46.23         6.24 o                         
   6   2   7        259.92        232.50        12.26 o                         
   7   2   7         17.99         16.95         3.22 o                         
  -9   3   7          0.01         -1.15         2.63 o                         
  -8   3   7        158.96        124.40        10.42 o                         
  -7   3   7        228.43        209.45        14.34 o                         
  -6   3   7        514.01        494.48        15.28 o                         
  -5   3   7        935.21        870.19        21.05 o                         
  -4   3   7        588.62        547.95        17.54 o                         
  -3   3   7        253.42        228.40        22.37 o                         
  -2   3   7       1258.69       1339.20        32.30 o                         
  -1   3   7        579.73        569.43        19.37 o                         
   0   3   7        380.82        392.02        20.09 o                         
   1   3   7        573.13        575.91        38.73 o                         
   2   3   7        309.09        288.00        25.38 o                         
   3   3   7         18.86         15.14         2.44 o                         
   4   3   7        369.21        361.64        12.03 o                         
   5   3   7        105.05         85.95         7.90 o                         
   6   3   7        183.70        132.88        14.72 o                         
   7   3   7         51.96         50.67         4.30 o                         
  -9   4   7          9.23          7.93         2.16 o                         
  -8   4   7         60.64         57.81         6.11 o                         
  -7   4   7        841.23        824.34        32.64 o                         
  -6   4   7        642.34        613.45        19.35 o                         
  -5   4   7       1392.87       1339.07        22.83 o                         
  -4   4   7       1269.83       1154.36        25.30 o                         
  -3   4   7         80.16         70.20         9.30 o                         
  -2   4   7       2160.08       2243.32        52.93 o                         
  -1   4   7        169.24        165.62        10.89 o                         
   0   4   7          1.50          0.17         3.28 o                         
   1   4   7          0.84          4.05         4.13 o                         
   2   4   7        250.22        231.32        23.21 o                         
   3   4   7        160.59        148.54         6.52 o                         
   4   4   7        116.98        112.40         6.70 o                         
   5   4   7         13.01         -1.91         5.30 o                         
   6   4   7          0.80         -1.64         2.48 o                         
   7   4   7          5.36          1.16         1.85 o                         
  -9   5   7        231.22        228.06         8.53 o                         
  -8   5   7         14.55          6.61         2.93 o                         
  -7   5   7        231.02        210.80        18.93 o                         
  -6   5   7         10.65          5.59         3.28 o                         
  -5   5   7       2066.94       2055.95        34.49 o                         
  -4   5   7         39.17         31.52         6.01 o                         
  -3   5   7       1636.61       1624.15        28.42 o                         
  -2   5   7        708.68        670.25        26.81 o                         
  -1   5   7        124.04        155.81        12.83 o                         
   0   5   7        271.66        277.03        13.78 o                         
   1   5   7        754.31        733.12        40.99 o                         
   2   5   7         31.33         31.13         4.60 o                         
   3   5   7         17.21          9.36         2.93 o                         
   4   5   7        172.06        157.74         7.76 o                         
   5   5   7        129.62        126.40         8.77 o                         
   6   5   7          5.32          2.58         2.41 o                         
   7   5   7          9.21          3.54         1.68 o                         
  -9   6   7         13.19         17.53         6.34 o                         
  -8   6   7        822.91        808.61        21.27 o                         
  -7   6   7        736.66        706.69        31.67 o                         
  -6   6   7        354.46        326.33        14.88 o                         
  -5   6   7         14.12         19.03         5.06 o                         
  -4   6   7        439.54        457.33        23.46 o                         
  -3   6   7         77.75         70.91         6.14 o                         
  -2   6   7       1881.34       1969.18        46.25 o                         
  -1   6   7        220.55        215.44        15.33 o                         
   0   6   7         36.29         42.08         7.77 o                         
   1   6   7          0.68          3.38         4.04 o                         
   2   6   7        143.59        136.35         9.14 o                         
   3   6   7         51.97         41.78         5.39 o                         
   4   6   7         59.44         64.41         6.44 o                         
   5   6   7          0.52         -4.61         6.29 o                         
   6   6   7         21.88         28.25         3.84 o                         
   7   6   7          2.37          4.17         4.34 o                         
  -9   7   7         76.36         75.05        10.77 o                         
  -8   7   7          3.53          1.17         5.76 o                         
  -7   7   7        355.01        328.54        18.71 o                         
  -6   7   7          6.66          3.34         3.20 o                         
  -5   7   7        240.39        237.92        21.64 o                         
  -4   7   7        785.25        794.40        25.60 o                         
  -3   7   7        107.71         70.37        13.61 o                         
  -2   7   7        396.20        421.25        21.84 o                         
  -1   7   7       1487.31       1548.31        40.56 o                         
   0   7   7        579.72        676.62        32.81 o                         
   1   7   7        736.29        810.54        31.61 o                         
   2   7   7         30.02         33.63         8.18 o                         
   3   7   7         48.51         59.49         7.79 o                         
   4   7   7         80.65         74.05        15.36 o                         
   5   7   7         78.01         83.90        15.19 o                         
   6   7   7         67.87         59.77        12.27 o                         
   7   7   7          5.29          7.76         4.34 o                         
  -9   8   7         10.29         15.11         5.43 o                         
  -8   8   7        220.63        195.92        19.70 o                         
  -7   8   7        570.19        575.63        24.23 o                         
  -6   8   7        691.61        682.89        33.56 o                         
  -5   8   7         79.04         68.22         9.60 o                         
  -4   8   7        259.52        219.13        13.99 o                         
  -3   8   7        156.67        152.95        11.04 o                         
  -2   8   7         63.60         61.26         8.68 o                         
  -1   8   7         10.25         13.36         8.85 o                         
   0   8   7        908.13       1027.66        29.48 o                         
   1   8   7         25.49         27.49         4.17 o                         
   2   8   7        487.82        512.03        31.00 o                         
   3   8   7        176.55        168.27        28.88 o                         
   4   8   7        146.92        143.25        20.37 o                         
   5   8   7          2.12         -1.25         5.76 o                         
   6   8   7        138.25        141.08        16.45 o                         
   7   8   7          0.01          1.84         3.34 o                         
  -8   9   7        146.70        136.07        15.36 o                         
  -7   9   7          0.92         -3.86         4.55 o                         
  -6   9   7         90.51         88.14         8.77 o                         
  -5   9   7          0.56          1.73         4.21 o                         
  -4   9   7        817.41        820.44        26.61 o                         
  -3   9   7        898.11        913.26        31.16 o                         
  -2   9   7          9.20         11.74         2.75 o                         
  -1   9   7        504.99        490.22        15.38 o                         
   0   9   7          9.09          6.93         2.96 o                         
   1   9   7       1852.81       1960.40        37.77 o                         
   2   9   7       1004.33       1067.41        30.90 o                         
   3   9   7          5.76          7.73         4.81 o                         
   4   9   7        214.09        217.08        16.62 o                         
   5   9   7         99.59         96.00        14.44 o                         
   6   9   7         40.06         39.65         8.77 o                         
  -8  10   7         41.88         36.15         7.51 o                         
  -7  10   7          8.03          6.95         3.62 o                         
  -6  10   7        378.74        349.78        13.61 o                         
  -5  10   7          4.32          7.60         3.72 o                         
  -4  10   7        531.35        560.07        21.05 o                         
  -3  10   7        712.42        719.68        20.93 o                         
  -2  10   7         52.52         49.53         6.59 o                         
  -1  10   7        916.08        934.96        21.72 o                         
   0  10   7        140.74        127.12         7.59 o                         
   1  10   7        109.02         82.56         7.76 o                         
   2  10   7          2.48          7.90         5.37 o                         
   3  10   7        470.16        481.22        19.64 o                         
   4  10   7          0.20         -2.06         4.22 o                         
   5  10   7         84.88         83.48        13.11 o                         
   6  10   7          2.26          5.84         4.42 o                         
  -8  11   7        131.95        129.98        11.60 o                         
  -7  11   7          0.56          0.89         3.80 o                         
  -6  11   7          0.22          0.28         3.09 o                         
  -5  11   7          4.02          2.20         3.72 o                         
  -4  11   7        571.83        601.71        18.92 o                         
  -3  11   7        179.43        186.87        12.45 o                         
  -2  11   7        336.47        328.30        14.37 o                         
  -1  11   7          4.48          4.58         3.04 o                         
   0  11   7        694.09        790.62        18.57 o                         
   1  11   7          1.52          3.01         3.63 o                         
   2  11   7        610.20        642.51        30.68 o                         
   3  11   7         26.03         13.33         5.81 o                         
   4  11   7        272.12        279.61        17.13 o                         
   5  11   7          8.54          2.50         4.34 o                         
   6  11   7         86.53         94.58        10.35 o                         
  -7  12   7         37.09         46.41         5.77 o                         
  -6  12   7         26.26         25.51         5.15 o                         
  -5  12   7         90.47         77.43         6.64 o                         
  -4  12   7         59.99         61.19         6.47 o                         
  -3  12   7        440.07        488.42        17.12 o                         
  -2  12   7        112.27        101.65         8.40 o                         
  -1  12   7        477.02        476.13        17.71 o                         
   0  12   7         40.83         44.43         6.03 o                         
   1  12   7         11.61          5.85         4.69 o                         
   2  12   7        124.29        116.06        14.44 o                         
   3  12   7        647.76        730.52        41.07 o                         
   4  12   7         95.39         92.70         9.61 o                         
   5  12   7          2.23         -0.17         3.26 o                         
  -6  13   7         47.48         51.05         6.64 o                         
  -5  13   7         30.58         38.32         5.41 o                         
  -4  13   7        293.75        304.63        12.82 o                         
  -3  13   7         11.21          9.48         3.48 o                         
  -2  13   7          0.32         -3.35         3.35 o                         
  -1  13   7          0.03         -2.27         3.69 o                         
   0  13   7        334.76        351.36        16.96 o                         
   1  13   7        191.03        183.14        15.16 o                         
   2  13   7         74.89         55.43        12.61 o                         
   3  13   7          0.18          1.25         5.18 o                         
   4  13   7         23.14         26.11         4.83 o                         
   5  13   7        113.12        118.54        10.85 o                         
  -6  14   7          0.13         -4.93         4.93 o                         
  -5  14   7        164.96        163.20        11.88 o                         
  -4  14   7         10.33         -0.19         4.57 o                         
  -3  14   7        336.20        331.58        15.92 o                         
  -2  14   7        424.81        479.88        16.61 o                         
  -1  14   7        328.03        310.79        15.70 o                         
   0  14   7        123.41        114.82        12.19 o                         
   1  14   7         34.57         24.09         6.52 o                         
   2  14   7         57.72         42.32        10.60 o                         
   3  14   7         13.85          3.76         5.26 o                         
   4  14   7        108.54        113.95        13.11 o                         
  -5  15   7        214.71        219.13        19.37 o                         
  -4  15   7          0.60         -3.19         4.80 o                         
  -3  15   7         18.69         27.87         6.19 o                         
  -2  15   7          0.20         -5.10         5.10 o                         
  -1  15   7          5.68          4.31         3.28 o                         
   0  15   7         38.48         33.90         7.05 o                         
   1  15   7         48.68         45.76         7.67 o                         
   2  15   7          5.20          6.93         5.01 o                         
   3  15   7          2.38         -1.04         2.66 o                         
  -4  16   7        137.42        146.79        10.43 o                         
  -3  16   7          6.43          7.34         4.51 o                         
  -2  16   7        129.63        115.79         8.31 o                         
  -1  16   7          1.45         -3.41         5.84 o                         
   0  16   7         49.26         37.22         6.30 o                         
   1  16   7        182.75        176.96        12.21 o                         
   2  16   7         24.16         27.46         7.43 o                         
   3  16   7         23.99         24.29         5.76 o                         
  -3  17   7          3.05          3.08         2.50 o                         
  -2  17   7         42.00         46.13         7.64 o                         
  -1  17   7        173.87        179.76        13.65 o                         
   0  17   7          4.27          6.44         3.10 o                         
   1  17   7          3.37          2.34         3.84 o                         
   2  17   7         45.55         40.32         4.99 o                         
  -2  18   7          6.72          4.93         3.92 o                         
  -1  18   7         13.34         14.32         3.38 o                         
   0  18   7        105.01        122.63        11.69 o                         
  -8   0   8        186.24        159.86        20.54 o                         
  -6   0   8        882.96        692.29        46.58 o                         
  -4   0   8       3695.85       3510.17        91.06 o                         
  -2   0   8        590.13        646.71        37.15 o                         
   0   0   8       2115.75       2184.71        69.54 o                         
   2   0   8       2313.46       2455.18        80.22 o                         
   4   0   8        245.46        225.08        18.70 o                         
   6   0   8         13.03          6.35         4.44 o                         
  -9   1   8         34.82         42.38         4.44 o                         
  -8   1   8          0.04         -5.22         5.22 o                         
  -7   1   8          5.99          4.48         5.12 o                         
  -6   1   8          9.50         14.11         4.43 o                         
  -5   1   8       1576.72       1389.29        32.33 o                         
  -4   1   8        351.97        329.31        11.97 o                         
  -3   1   8       1478.08       1549.03        34.59 o                         
  -2   1   8        182.65        190.79        14.89 o                         
  -1   1   8        899.25        941.13        32.45 o                         
   0   1   8        811.84        766.83        41.66 o                         
   1   1   8        210.78        208.61        22.37 o                         
   2   1   8        329.80        326.91        16.78 o                         
   3   1   8        374.32        352.12        11.17 o                         
   4   1   8        176.02        167.90        10.12 o                         
   5   1   8         89.62         65.97         6.98 o                         
   6   1   8         65.84         54.69         5.59 o                         
   7   1   8          5.80          4.49         1.92 o                         
  -9   2   8          1.28          1.26         1.67 o                         
  -8   2   8         10.29         -0.80         4.66 o                         
  -7   2   8        215.35        165.13        12.51 o                         
  -6   2   8         46.24         39.12         6.82 o                         
  -5   2   8        121.68        110.08         7.42 o                         
  -4   2   8       1335.24       1322.98        23.61 o                         
  -3   2   8       5586.48       5563.00       119.92 o                         
  -2   2   8         24.94         25.71         5.26 o                         
  -1   2   8       1928.87       1977.28        47.53 o                         
   0   2   8       1206.20       1197.42        83.35 o                         
   1   2   8        174.65        185.57        21.04 o                         
   2   2   8        115.55        109.29         6.98 o                         
   3   2   8         98.17         90.17         6.26 o                         
   4   2   8         16.41         17.32         6.23 o                         
   5   2   8         47.23         41.71         5.59 o                         
   6   2   8        105.58         94.67         9.80 o                         
   7   2   8         66.41         64.14         4.45 o                         
  -9   3   8         42.52         40.12         3.93 o                         
  -8   3   8         67.07         62.48         7.09 o                         
  -7   3   8        496.81        464.08        24.37 o                         
  -6   3   8        469.11        422.54        20.36 o                         
  -5   3   8       1058.80        962.79        22.94 o                         
  -4   3   8          0.78         -3.57         3.57 o                         
  -3   3   8        347.19        343.70        20.36 o                         
  -2   3   8       1666.54       1737.98        44.65 o                         
  -1   3   8         88.48         85.92         8.53 o                         
   0   3   8        821.90        837.83        32.06 o                         
   1   3   8        197.33        167.62        20.37 o                         
   2   3   8        363.87        375.86        12.70 o                         
   3   3   8        189.13        155.67         7.98 o                         
   4   3   8        192.95        189.86        10.47 o                         
   5   3   8         87.95         68.97         6.97 o                         
   6   3   8         19.39         16.04         2.88 o                         
   7   3   8          8.99          8.41         1.94 o                         
  -9   4   8        113.15        117.37         5.38 o                         
  -8   4   8          0.20          1.96         2.57 o                         
  -7   4   8         14.53          5.93         3.75 o                         
  -6   4   8        381.40        360.23        24.74 o                         
  -5   4   8        923.09        926.95        22.10 o                         
  -4   4   8        902.14        884.67        17.47 o                         
  -3   4   8         77.61         52.52         8.56 o                         
  -2   4   8        232.76        235.95        13.96 o                         
  -1   4   8         12.53          5.28         4.09 o                         
   0   4   8        128.27        107.32         9.50 o                         
   1   4   8        646.54        675.36        23.50 o                         
   2   4   8         65.69         59.19         4.68 o                         
   3   4   8          0.13         -2.51         2.51 o                         
   4   4   8        310.69        305.34        12.72 o                         
   5   4   8          7.27          1.54         2.92 o                         
   6   4   8         14.63         15.55         2.85 o                         
  -9   5   8         28.75         25.32         3.25 o                         
  -8   5   8        173.37        161.53         7.59 o                         
  -7   5   8         56.62         44.67         6.25 o                         
  -6   5   8        254.65        234.82        14.44 o                         
  -5   5   8        777.60        755.96        17.45 o                         
  -4   5   8        240.03        224.46         8.22 o                         
  -3   5   8         31.61         33.07         3.54 o                         
  -2   5   8        789.27        889.52        27.10 o                         
  -1   5   8          6.35          3.27         3.37 o                         
   0   5   8         85.55         90.38        12.73 o                         
   1   5   8         52.57         43.22         6.47 o                         
   2   5   8         11.81         10.74         2.41 o                         
   3   5   8         92.99         73.13         5.90 o                         
   4   5   8         70.84         74.18         6.17 o                         
   5   5   8          5.11          1.62         2.64 o                         
   6   5   8        134.23        129.44         6.29 o                         
  -9   6   8        144.91        133.48        12.61 o                         
  -8   6   8        141.25        140.79         9.30 o                         
  -7   6   8         82.18         71.36         7.35 o                         
  -6   6   8        301.78        279.88        12.67 o                         
  -5   6   8        984.72        935.66        39.29 o                         
  -4   6   8         33.04         27.77         5.59 o                         
  -3   6   8          3.39          1.18         3.60 o                         
  -2   6   8        659.98        671.21        18.14 o                         
  -1   6   8          4.17          3.25         3.34 o                         
   0   6   8          4.18          4.39         4.71 o                         
   1   6   8        488.44        506.91        21.05 o                         
   2   6   8        198.43        198.64        11.52 o                         
   3   6   8        408.83        415.64        14.37 o                         
   4   6   8        305.04        291.34        12.70 o                         
   5   6   8         37.23         31.45         4.74 o                         
   6   6   8         53.40         46.48         6.11 o                         
  -8   7   8        225.79        223.64        20.37 o                         
  -7   7   8        179.01        186.49        21.54 o                         
  -6   7   8        430.41        421.13        22.01 o                         
  -5   7   8        118.66         84.46        11.60 o                         
  -4   7   8        298.94        263.69        15.23 o                         
  -3   7   8         56.89         47.50         8.50 o                         
  -2   7   8        184.67        180.10        11.16 o                         
  -1   7   8        140.75        137.19         8.47 o                         
   0   7   8         98.52        102.58         7.26 o                         
   1   7   8        123.44         96.41         9.76 o                         
   2   7   8         62.40         48.52        11.69 o                         
   3   7   8          7.68          9.73         4.22 o                         
   4   7   8        127.38         99.26        15.78 o                         
   5   7   8         11.07         12.02         6.76 o                         
   6   7   8          3.93          2.92         4.76 o                         
  -8   8   8          3.51         12.19         6.43 o                         
  -7   8   8        122.87        119.46        16.86 o                         
  -6   8   8          0.61          1.24         3.18 o                         
  -5   8   8          0.56         -2.27         4.30 o                         
  -4   8   8          1.51         -4.52         5.97 o                         
  -3   8   8        153.84        164.81        12.12 o                         
  -2   8   8         21.74         18.81         6.05 o                         
  -1   8   8        834.94        858.89        21.03 o                         
   0   8   8          4.53          1.54         4.77 o                         
   1   8   8        582.13        610.91        20.29 o                         
   2   8   8         44.19         44.58        12.27 o                         
   3   8   8         42.70         40.71         8.60 o                         
   4   8   8         78.02         59.69        13.69 o                         
   5   8   8        104.15         84.06        12.94 o                         
   6   8   8         12.73         16.86         5.84 o                         
  -8   9   8          2.43          3.09         3.67 o                         
  -7   9   8         38.17         34.06         6.04 o                         
  -6   9   8        695.40        660.62        21.58 o                         
  -5   9   8         59.62         49.91         8.53 o                         
  -4   9   8         78.97         74.79         9.99 o                         
  -3   9   8        449.79        455.98        36.23 o                         
  -2   9   8          5.44         -0.52         3.20 o                         
  -1   9   8        368.59        391.93        13.12 o                         
   0   9   8       1293.04       1377.25        25.38 o                         
   1   9   8         11.80          8.24         3.78 o                         
   2   9   8        118.56        126.90        12.82 o                         
   3   9   8         90.51         93.15        15.44 o                         
   4   9   8          2.94          1.41         3.85 o                         
   5   9   8        127.87        135.32        15.28 o                         
   6   9   8         38.71         38.73         6.93 o                         
  -8  10   8        145.29        157.52        13.11 o                         
  -7  10   8          1.19          3.17         4.09 o                         
  -6  10   8         19.32         21.83         4.01 o                         
  -5  10   8          0.56          5.36         3.84 o                         
  -4  10   8        192.08        197.36        12.60 o                         
  -3  10   8         10.72          8.04         3.71 o                         
  -2  10   8        870.80        910.21        28.15 o                         
  -1  10   8          5.99          4.31         4.08 o                         
   0  10   8         26.00         27.73         5.00 o                         
   1  10   8        347.34        350.77        17.20 o                         
   2  10   8        398.61        403.78        32.72 o                         
   3  10   8         29.43          7.21         8.18 o                         
   4  10   8         37.30         41.78         7.02 o                         
   5  10   8          7.34         13.52         5.59 o                         
  -7  11   8         33.47         39.99         7.93 o                         
  -6  11   8          4.73         -0.35         2.60 o                         
  -5  11   8        120.53        100.26        10.52 o                         
  -4  11   8         26.93         26.22         5.14 o                         
  -3  11   8        230.15        256.51        14.70 o                         
  -2  11   8        140.12        134.11        11.11 o                         
  -1  11   8        917.17        989.26        24.96 o                         
   0  11   8         91.75        112.27         8.71 o                         
   1  11   8        116.30        101.28         9.49 o                         
   2  11   8         63.35         67.78        13.86 o                         
   3  11   8        452.95        469.93        17.63 o                         
   4  11   8         40.20         34.89         6.43 o                         
   5  11   8         62.14         60.86         8.60 o                         
  -6  12   8          5.22          8.40         3.21 o                         
  -5  12   8         51.32         37.76         5.45 o                         
  -4  12   8        492.57        515.23        19.22 o                         
  -3  12   8        155.64        165.64        11.88 o                         
  -2  12   8        443.84        469.77        19.93 o                         
  -1  12   8         39.92         35.52         5.43 o                         
   0  12   8        169.12        193.09        12.74 o                         
   1  12   8        105.15         97.08        11.06 o                         
   2  12   8         24.98         25.79         9.68 o                         
   3  12   8          0.69         -1.09         5.09 o                         
   4  12   8         11.08         16.71         4.06 o                         
  -6  13   8        109.91        110.53        13.11 o                         
  -5  13   8        149.13        160.36        11.89 o                         
  -4  13   8          0.87          0.36         3.45 o                         
  -3  13   8        143.17        133.81        10.27 o                         
  -2  13   8        368.01        416.41        18.23 o                         
  -1  13   8         80.29         77.91         8.18 o                         
   0  13   8        168.07        169.02        11.29 o                         
   1  13   8          5.09          5.64         4.49 o                         
   2  13   8         57.39         42.32        10.52 o                         
   3  13   8        136.32        154.10        16.86 o                         
  -5  14   8         99.96         96.17        13.02 o                         
  -4  14   8          4.50          2.32         2.85 o                         
  -3  14   8         12.00          7.66         3.32 o                         
  -2  14   8          2.22         -0.74         5.30 o                         
  -1  14   8          3.88          6.22         3.38 o                         
   0  14   8          7.37          7.01         4.01 o                         
   1  14   8        261.31        250.69        22.21 o                         
   2  14   8         17.48         23.22         5.34 o                         
   3  14   8         10.39         11.35         5.09 o                         
  -5  15   8          9.27          7.35         4.17 o                         
  -4  15   8          8.30          4.29         6.59 o                         
  -3  15   8         64.05         53.22         7.33 o                         
  -2  15   8        296.47        286.55        15.91 o                         
  -1  15   8         39.98         36.78         5.03 o                         
   0  15   8          0.75         -2.84         3.49 o                         
   1  15   8          5.04          0.33         4.17 o                         
   2  15   8          0.29          8.16         3.21 o                         
  -4  16   8          1.31         -0.08         2.42 o                         
  -3  16   8          0.20          2.39         3.34 o                         
  -2  16   8          7.14          3.82         6.64 o                         
  -1  16   8         37.46         33.19         5.25 o                         
   0  16   8         16.24         10.02         3.28 o                         
   1  16   8          0.71         -3.09         4.01 o                         
   2  16   8        126.10        154.27        12.86 o                         
  -2  17   8          0.41         -1.59         2.92 o                         
  -1  17   8         26.25         24.96         6.18 o                         
  -9   0   9         19.90         18.54         3.78 o                         
  -7   0   9        234.93        209.53        24.21 o                         
  -5   0   9       1038.70       1009.25        53.59 o                         
  -3   0   9        349.62        367.51        21.97 o                         
  -1   0   9       6098.25       6186.33       120.54 o                         
   1   0   9        140.05        118.46        18.87 o                         
   3   0   9         37.09         36.51         6.45 o                         
   5   0   9        244.54        236.30        16.06 o                         
  -9   1   9          0.08          0.09         1.77 o                         
  -8   1   9        783.95        722.47        26.50 o                         
  -7   1   9         97.23         84.03         8.55 o                         
  -6   1   9         55.23         42.92         6.88 o                         
  -5   1   9        195.36        171.18        26.17 o                         
  -4   1   9        426.82        416.25        13.65 o                         
  -3   1   9       3068.08       3283.81        40.68 o                         
  -2   1   9       3079.52       3347.37        91.03 o                         
  -1   1   9        207.06        195.42        22.12 o                         
   0   1   9        463.13        520.83        26.05 o                         
   1   1   9          6.04          7.84         3.62 o                         
   2   1   9       1240.81       1283.38        25.31 o                         
   3   1   9          0.14         -3.12         3.12 o                         
   4   1   9         40.55         35.13         5.44 o                         
   5   1   9         23.47         17.05         3.83 o                         
   6   1   9          4.44          3.67         1.76 o                         
  -9   2   9          0.26          0.46         1.45 o                         
  -8   2   9         15.09         16.79         3.77 o                         
  -7   2   9        141.73        137.97        10.90 o                         
  -6   2   9         91.99         88.19         9.37 o                         
  -5   2   9        101.44        106.34        12.81 o                         
  -4   2   9        132.60        133.54         7.79 o                         
  -3   2   9          8.95          8.48         3.42 o                         
  -2   2   9         85.48         87.29        11.15 o                         
  -1   2   9       1638.35       1713.27        33.04 o                         
   0   2   9        887.24        952.19        24.52 o                         
   1   2   9         99.43         93.96         9.62 o                         
   2   2   9        508.63        545.04        14.32 o                         
   3   2   9        201.67        209.44        10.76 o                         
   4   2   9        142.82        136.39         9.39 o                         
   5   2   9         58.81         54.16         5.54 o                         
   6   2   9         22.16         22.39         2.73 o                         
  -8   3   9          1.53          1.20         3.63 o                         
  -7   3   9          0.66         -0.85         3.47 o                         
  -6   3   9         10.22          7.30         3.76 o                         
  -5   3   9         11.96         -0.52         5.93 o                         
  -4   3   9       1580.53       1554.74        25.93 o                         
  -3   3   9       1833.67       1865.70        27.97 o                         
  -2   3   9        804.22        802.29        33.39 o                         
  -1   3   9         32.31         32.06         4.97 o                         
   0   3   9        142.24        149.56         8.98 o                         
   1   3   9        231.18        240.88        12.77 o                         
   2   3   9         26.86         29.73         5.88 o                         
   3   3   9         49.41         49.15         5.49 o                         
   4   3   9        398.87        403.75        13.89 o                         
   5   3   9         15.83         10.65         3.17 o                         
   6   3   9         52.51         52.01         3.74 o                         
  -8   4   9         21.70         14.71         3.06 o                         
  -7   4   9         94.70         85.03         8.13 o                         
  -6   4   9         99.58        104.63        10.68 o                         
  -5   4   9        312.41        288.65        19.36 o                         
  -4   4   9        139.83        147.49         8.14 o                         
  -3   4   9        275.39        269.46         9.77 o                         
  -2   4   9         67.72         61.39         8.06 o                         
  -1   4   9        277.40        283.83        15.89 o                         
   0   4   9         76.21         82.35         9.02 o                         
   1   4   9        400.02        375.18        18.47 o                         
   2   4   9          1.99          3.19         3.04 o                         
   3   4   9        115.61        104.22         7.52 o                         
   4   4   9          2.54         -2.64         2.64 o                         
   5   4   9         90.27         85.86         6.29 o                         
   6   4   9        106.27        104.29         4.82 o                         
  -8   5   9          0.59         -2.05         2.05 o                         
  -7   5   9         51.91         53.69         6.19 o                         
  -6   5   9          6.27         -2.07         3.39 o                         
  -5   5   9         15.57         10.87         4.72 o                         
  -4   5   9        220.21        193.48        12.98 o                         
  -3   5   9         64.61         54.24         4.63 o                         
  -2   5   9        435.91        461.94        15.52 o                         
  -1   5   9        346.50        346.43        17.64 o                         
   0   5   9        457.83        507.55        26.82 o                         
   1   5   9        759.96        783.23        26.67 o                         
   2   5   9          2.85          6.72         3.41 o                         
   3   5   9        150.86        149.70         8.68 o                         
   4   5   9         56.89         46.29         4.71 o                         
   5   5   9          9.87         -1.19         3.61 o                         
   6   5   9          2.40          6.85         4.17 o                         
  -8   6   9         47.43         40.65         8.43 o                         
  -7   6   9         74.90         68.87         8.34 o                         
  -6   6   9         55.60         44.05         5.88 o                         
  -5   6   9        225.43        230.90        13.44 o                         
  -4   6   9        148.72        144.33        11.18 o                         
  -3   6   9        119.47        113.41         8.91 o                         
  -2   6   9        168.50        158.02         9.33 o                         
  -1   6   9         89.62         90.09         9.47 o                         
   0   6   9         45.64         40.25         6.08 o                         
   1   6   9         74.23         61.70         7.80 o                         
   2   6   9        188.95        192.56         9.83 o                         
   3   6   9         23.55         16.88         4.01 o                         
   4   6   9        102.01         97.54         6.99 o                         
   5   6   9         12.72         12.53         4.38 o                         
  -8   7   9         10.66         13.27         5.01 o                         
  -7   7   9         99.03         78.05        13.19 o                         
  -6   7   9         67.99         60.02        14.02 o                         
  -5   7   9         69.98         58.77        13.36 o                         
  -4   7   9         84.76         80.56        15.36 o                         
  -3   7   9         30.58         36.65        11.94 o                         
  -2   7   9         42.26         43.05         5.13 o                         
  -1   7   9        266.81        268.59        11.90 o                         
   0   7   9          9.76         13.94         7.01 o                         
   1   7   9         38.82         39.15        10.60 o                         
   2   7   9        190.33        183.66        16.44 o                         
   3   7   9        270.20        281.05        26.05 o                         
   4   7   9         69.83         64.86        11.19 o                         
   5   7   9         26.63          8.10         4.93 o                         
  -8   8   9          2.33          5.68         3.84 o                         
  -7   8   9        112.25        110.93        21.33 o                         
  -6   8   9        246.66        240.62        16.20 o                         
  -5   8   9          0.08         -2.17         5.18 o                         
  -4   8   9         45.69         49.50        13.27 o                         
  -3   8   9          2.82          3.93        14.36 o                         
  -2   8   9         17.69         18.02         4.72 o                         
  -1   8   9        130.06        145.75        11.38 o                         
   0   8   9        625.50        732.38        24.04 o                         
   1   8   9        185.23        180.73        21.87 o                         
   2   8   9         16.76         21.61         6.61 o                         
   3   8   9          9.41         -1.49         4.59 o                         
   4   8   9         11.50         14.94         6.85 o                         
   5   8   9         21.88         32.72         7.10 o                         
  -7   9   9        165.86        152.99        10.29 o                         
  -6   9   9        138.85        141.50         9.58 o                         
  -5   9   9        154.45        134.79        41.66 o                         
  -4   9   9         51.65         53.74         9.00 o                         
  -3   9   9        217.80        219.15        13.54 o                         
  -2   9   9        259.46        249.90        14.54 o                         
  -1   9   9        138.50        126.83        12.86 o                         
   0   9   9        109.53         84.07         7.55 o                         
   1   9   9        233.57        266.34        18.22 o                         
   2   9   9        222.98        251.32        14.18 o                         
   3   9   9          0.01          1.77         3.04 o                         
   4   9   9          0.57          2.34         3.84 o                         
   5   9   9         30.59         23.54         5.51 o                         
  -7  10   9          7.16          4.67         2.71 o                         
  -6  10   9        166.99        151.77         9.28 o                         
  -5  10   9       1160.66       1202.05        34.60 o                         
  -4  10   9          0.39         -2.73         4.77 o                         
  -3  10   9        230.38        233.57        13.76 o                         
  -2  10   9         46.39         51.39         7.16 o                         
  -1  10   9        250.48        265.51        14.91 o                         
   0  10   9         21.76         14.48         4.13 o                         
   1  10   9          0.82         -3.38         5.89 o                         
   2  10   9         21.90         19.31         4.59 o                         
   3  10   9         67.72         67.92         6.60 o                         
   4  10   9          0.41          4.42         3.26 o                         
  -6  11   9         29.09         26.44         4.04 o                         
  -5  11   9          3.41          8.42         3.76 o                         
  -4  11   9        555.53        591.49        25.38 o                         
  -3  11   9        163.16        169.37        14.49 o                         
  -2  11   9        167.97        198.49        12.82 o                         
  -1  11   9          0.33         -4.40         4.40 o                         
   0  11   9         60.05         54.75         7.05 o                         
   1  11   9         19.61         16.94         5.23 o                         
   2  11   9        229.94        262.67        16.65 o                         
   3  11   9          7.96         -0.03         4.38 o                         
   4  11   9          0.93         -3.42         3.42 o                         
  -6  12   9         84.64         78.25         5.63 o                         
  -5  12   9         37.29         24.85         4.91 o                         
  -4  12   9          0.47         -1.58         5.51 o                         
  -3  12   9         54.96         51.19         8.93 o                         
  -2  12   9         32.17         26.32         5.23 o                         
  -1  12   9        206.96        207.49        10.71 o                         
   0  12   9        526.61        535.43        23.43 o                         
   1  12   9         47.01         44.03         7.02 o                         
   2  12   9         60.77         70.77         8.53 o                         
   3  12   9        140.62        132.23        14.61 o                         
  -5  13   9         12.97          7.17         3.27 o                         
  -4  13   9        274.77        301.94        17.31 o                         
  -3  13   9        233.77        252.66        12.55 o                         
  -2  13   9          0.46          0.69         2.99 o                         
  -1  13   9          5.90          3.30         2.86 o                         
   0  13   9         59.99         55.53         9.39 o                         
   1  13   9         46.36         30.39         8.35 o                         
   2  13   9          0.95          7.28         3.39 o                         
  -5  14   9         60.59         58.85         8.85 o                         
  -4  14   9         66.15         68.67         7.60 o                         
  -3  14   9          6.23          1.93         2.95 o                         
  -2  14   9        198.17        206.13        13.40 o                         
  -1  14   9         30.24         26.34         4.17 o                         
   0  14   9        139.93        113.17        15.78 o                         
   1  14   9         54.39         45.32         6.20 o                         
   2  14   9          9.08          5.18         4.26 o                         
  -4  15   9          2.19         -1.09         2.75 o                         
  -3  15   9          1.53         -0.66         2.92 o                         
  -2  15   9         31.25         25.08         4.80 o                         
  -1  15   9         16.41         13.17        11.02 o                         
   0  15   9         58.46         58.77         8.77 o                         
   1  15   9         44.07         35.04         4.90 o                         
  -8   0  10        718.19        688.03        30.55 o                         
  -6   0  10         26.67         25.71         9.52 o                         
  -4   0  10         44.82         41.82        11.69 o                         
  -2   0  10       1300.59       1492.26        66.37 o                         
   0   0  10        698.70        722.00        43.99 o                         
   2   0  10        185.72        164.25        25.04 o                         
   4   0  10         42.82         37.25         9.56 o                         
  -8   1  10          1.85          2.10         2.91 o                         
  -7   1  10         63.22         50.71         7.52 o                         
  -6   1  10        284.14        262.44        14.29 o                         
  -5   1  10        536.05        562.70        26.77 o                         
  -4   1  10         28.92         20.32         5.90 o                         
  -3   1  10          8.60          6.57         4.74 o                         
  -2   1  10         18.11          9.21         7.85 o                         
  -1   1  10       1821.57       1873.33        49.60 o                         
   0   1  10         94.88         98.58        12.04 o                         
   1   1  10        384.27        347.16        23.92 o                         
   2   1  10        191.15        182.64        12.63 o                         
   3   1  10          0.00          0.09         2.85 o                         
   4   1  10         14.23         11.88         3.19 o                         
   5   1  10         85.25         82.85         5.53 o                         
  -8   2  10         83.51         71.92         7.11 o                         
  -7   2  10        398.25        411.80        15.72 o                         
  -6   2  10        253.75        237.09        16.55 o                         
  -5   2  10        237.90        248.27        17.94 o                         
  -4   2  10        143.19        148.81        13.81 o                         
  -3   2  10        583.86        573.72        26.08 o                         
  -2   2  10        574.41        608.81        41.49 o                         
  -1   2  10        116.90        125.20        19.91 o                         
   0   2  10       1100.73       1143.73        38.92 o                         
   1   2  10        521.38        562.81        47.54 o                         
   2   2  10          9.32          0.60         3.59 o                         
   3   2  10         39.59         32.71         4.47 o                         
   4   2  10         56.94         51.50         5.37 o                         
   5   2  10          0.47          0.81         1.96 o                         
  -8   3  10          6.24          4.91         2.83 o                         
  -7   3  10         46.77         46.08         5.46 o                         
  -6   3  10        576.92        528.58        32.19 o                         
  -5   3  10         12.59          8.56         7.81 o                         
  -4   3  10         21.62         10.42         5.09 o                         
  -3   3  10        116.17        110.66         9.79 o                         
  -2   3  10         74.79         88.40        15.86 o                         
  -1   3  10          9.71          7.93         6.34 o                         
   0   3  10        234.91        243.67        26.55 o                         
   1   3  10        525.86        581.92        36.94 o                         
   2   3  10         41.19         44.16         6.92 o                         
   3   3  10         91.81         67.42         5.74 o                         
   4   3  10         66.27         58.99         7.53 o                         
   5   3  10         45.22         39.39         3.70 o                         
  -8   4  10         37.14         33.71         3.50 o                         
  -7   4  10         15.74         14.81         3.28 o                         
  -6   4  10         94.35         84.70         8.26 o                         
  -5   4  10         38.55         18.40         6.43 o                         
  -4   4  10         16.82          8.71         4.76 o                         
  -3   4  10          4.97          1.48         4.24 o                         
  -2   4  10         56.21         57.04         6.25 o                         
  -1   4  10        909.33        992.81        50.92 o                         
   0   4  10        421.83        419.14        34.73 o                         
   1   4  10        854.45        935.41        27.88 o                         
   2   4  10         32.26         32.12         4.69 o                         
   3   4  10         85.43         82.54         6.15 o                         
   4   4  10        422.26        433.62        13.41 o                         
   5   4  10         25.44         18.96         2.29 o                         
  -8   5  10          0.72         -3.09         3.09 o                         
  -7   5  10         10.65          5.68         3.11 o                         
  -6   5  10         86.34         82.19         7.68 o                         
  -5   5  10         22.78         17.86         5.79 o                         
  -4   5  10         29.13         25.17         5.06 o                         
  -3   5  10         12.82         13.48         4.16 o                         
  -2   5  10         30.39         41.51         5.39 o                         
  -1   5  10         38.40         23.87         9.43 o                         
   0   5  10        217.32        202.94        24.46 o                         
   1   5  10          1.25         -2.24         3.72 o                         
   2   5  10        387.09        452.92        14.29 o                         
   3   5  10         10.34         11.97         2.90 o                         
   4   5  10         27.09         29.62         3.68 o                         
   5   5  10         34.43         24.71         6.18 o                         
  -7   6  10          3.04         -4.17         4.17 o                         
  -6   6  10         15.07         19.08         4.79 o                         
  -5   6  10         14.35         11.97         4.27 o                         
  -4   6  10        109.07        116.87         9.54 o                         
  -3   6  10         54.05         51.45         6.88 o                         
  -2   6  10        327.96        373.15        14.63 o                         
  -1   6  10         39.26         37.94         8.09 o                         
   0   6  10         75.47         76.38        15.78 o                         
   1   6  10         61.91         55.56         8.12 o                         
   2   6  10         21.38         14.66         4.87 o                         
   3   6  10        303.93        326.76        12.27 o                         
   4   6  10          9.35          7.35         4.26 o                         
   5   6  10          3.22          3.84         3.01 o                         
  -7   7  10         46.18         51.68         6.46 o                         
  -6   7  10         50.22         60.27        11.52 o                         
  -5   7  10        101.66        119.54        16.11 o                         
  -4   7  10        148.37        163.12        20.54 o                         
  -3   7  10        754.55        779.44        45.25 o                         
  -2   7  10        121.64        105.16        11.33 o                         
  -1   7  10         44.25         40.41         7.78 o                         
   0   7  10        212.28        264.25        19.04 o                         
   1   7  10        461.05        505.94        25.42 o                         
   2   7  10         91.55        103.93        16.95 o                         
   3   7  10         16.33         10.10         6.59 o                         
   4   7  10         35.91         36.31         7.51 o                         
  -7   8  10        240.50        254.81        12.29 o                         
  -6   8  10          1.74         -0.89         7.89 o                         
  -5   8  10          2.07          1.59         3.37 o                         
  -4   8  10          0.10         -1.41         4.45 o                         
  -3   8  10        889.20       1002.25        33.89 o                         
  -2   8  10        131.62        129.71        12.80 o                         
  -1   8  10        190.52        179.42        14.50 o                         
   0   8  10          0.27          5.52         3.75 o                         
   1   8  10          0.13          0.29         3.85 o                         
   2   8  10        140.90        132.61        12.20 o                         
   3   8  10        108.38        110.18         7.75 o                         
   4   8  10         61.89         69.37         9.35 o                         
  -7   9  10         10.93         11.94         4.59 o                         
  -6   9  10         73.90         62.34         7.42 o                         
  -5   9  10        302.76        313.03        17.03 o                         
  -4   9  10        145.43        154.11        13.12 o                         
  -3   9  10          3.11          4.62         4.19 o                         
  -2   9  10        167.00        187.41        15.57 o                         
  -1   9  10         50.04         42.70         7.88 o                         
   0   9  10        264.99        305.38        15.34 o                         
   1   9  10         18.17         12.01         3.91 o                         
   2   9  10         96.37         88.68         7.83 o                         
   3   9  10          7.53         10.82         3.26 o                         
  -6  10  10         38.71         37.64         4.28 o                         
  -5  10  10          2.42          3.42         3.74 o                         
  -4  10  10        197.16        200.60        14.20 o                         
  -3  10  10         27.26         24.21         6.18 o                         
  -2  10  10        389.83        486.21        25.92 o                         
  -1  10  10        129.47        122.05        11.56 o                         
   0  10  10         59.11         59.80         7.07 o                         
   1  10  10        100.17         87.10         8.05 o                         
   2  10  10        126.42        148.03         9.23 o                         
   3  10  10          1.82          1.34         3.51 o                         
  -6  11  10          2.13          2.71         2.50 o                         
  -5  11  10        493.25        486.51        15.30 o                         
  -4  11  10          7.65          9.62         4.37 o                         
  -3  11  10         25.14         34.50         6.85 o                         
  -2  11  10         79.49         83.15         9.66 o                         
  -1  11  10        196.10        215.21        21.37 o                         
   0  11  10        101.14         90.42         7.84 o                         
   1  11  10         21.10         15.84         3.85 o                         
   2  11  10         48.79         58.02        10.02 o                         
  -5  12  10          8.12          3.18         2.43 o                         
  -4  12  10        347.18        380.92        13.60 o                         
  -3  12  10        161.76        193.15        13.13 o                         
  -2  12  10        132.06        156.21        12.48 o                         
  -1  12  10         36.58         49.67        10.18 o                         
   0  12  10          0.56          2.15         2.43 o                         
   1  12  10         17.70          8.52         3.48 o                         
   2  12  10         51.49         48.42         8.26 o                         
  -4  13  10        100.66        117.79        12.69 o                         
  -3  13  10         66.31         65.45        10.52 o                         
  -2  13  10         74.91        100.51        12.86 o                         
  -1  13  10          2.70         -2.59         3.67 o                         
   0  13  10          8.69          9.59         2.59 o                         
   1  13  10         31.54         25.11         8.93 o                         
  -3  14  10         43.17         44.99         7.43 o                         
  -2  14  10         34.36         32.31         6.51 o                         
  -1  14  10         17.07         18.70         3.61 o                         
   0  14  10         28.75         33.98         7.01 o                         
  -7   0  11          0.10         -2.09         3.67 o                         
  -5   0  11       1130.80       1110.60        47.58 o                         
  -3   0  11        142.52        141.91        17.53 o                         
  -1   0  11         27.38         25.46         8.68 o                         
   1   0  11          9.95          7.51         4.90 o                         
   3   0  11          0.73         -3.28         3.28 o                         
  -7   1  11        200.97        188.42        11.56 o                         
  -6   1  11         77.93         62.76         8.11 o                         
  -5   1  11         35.27         36.93         7.24 o                         
  -4   1  11         78.41         68.98         9.09 o                         
  -3   1  11        163.70        158.43        16.78 o                         
  -2   1  11         76.78         88.84         9.43 o                         
  -1   1  11        100.68         89.49        15.44 o                         
   0   1  11        144.47        121.33        12.76 o                         
   1   1  11          5.00         -1.69         6.57 o                         
   2   1  11        109.21         98.08         7.38 o                         
   3   1  11         47.38         43.48         4.72 o                         
   4   1  11         13.63         10.41         2.36 o                         
  -7   2  11          4.09          5.66         2.99 o                         
  -6   2  11        158.67        141.21         9.07 o                         
  -5   2  11         65.68         72.98        10.98 o                         
  -4   2  11         87.88         79.94         9.82 o                         
  -3   2  11         75.94         62.66        13.02 o                         
  -2   2  11        109.37        122.18         9.86 o                         
  -1   2  11          1.11         -6.59         6.59 o                         
   0   2  11         61.92         60.27        13.69 o                         
   1   2  11        408.97        458.18        18.66 o                         
   2   2  11         48.43         36.76         4.31 o                         
   3   2  11          0.13          0.29         2.43 o                         
   4   2  11          3.20          1.20         1.59 o                         
  -7   3  11        458.13        450.30        21.49 o                         
  -6   3  11        137.95        141.51         9.04 o                         
  -5   3  11          5.02          5.66         3.64 o                         
  -4   3  11          4.24          2.44         4.09 o                         
  -3   3  11        180.51        199.36        12.22 o                         
  -2   3  11         57.45         60.61         7.33 o                         
  -1   3  11         21.74         23.54         9.02 o                         
   0   3  11        210.96        237.25        25.38 o                         
   1   3  11         76.19         65.36         7.50 o                         
   2   3  11         25.70         21.86         3.73 o                         
   3   3  11        214.34        206.39         9.31 o                         
   4   3  11         59.81         61.42         4.40 o                         
  -7   4  11          0.03         -2.77         2.77 o                         
  -6   4  11         49.68         38.75         4.82 o                         
  -5   4  11         89.55         96.62        12.44 o                         
  -4   4  11        643.61        631.16        25.79 o                         
  -3   4  11        326.91        352.28        16.14 o                         
  -2   4  11          6.54         10.53         4.17 o                         
  -1   4  11          7.72          9.89         5.81 o                         
   0   4  11         38.27         39.90        11.60 o                         
   1   4  11        211.99        204.25        13.62 o                         
   2   4  11        544.92        614.20        15.33 o                         
   3   4  11         28.02         25.76         3.47 o                         
   4   4  11          4.21          1.10         1.66 o                         
  -7   5  11          4.84         -2.67         2.92 o                         
  -6   5  11          0.00         -2.79         3.39 o                         
  -5   5  11        130.79        129.70        11.13 o                         
  -4   5  11        127.05        126.97         9.39 o                         
  -3   5  11         47.41         48.89         6.38 o                         
  -2   5  11        142.27        140.82        11.52 o                         
  -1   5  11        981.54       1170.61        25.55 o                         
   0   5  11         17.86          6.11         3.40 o                         
   1   5  11         26.13         21.48         3.96 o                         
   2   5  11          9.44          8.47         2.53 o                         
   3   5  11        329.46        333.71        11.06 o                         
   4   5  11          0.62          7.18         3.76 o                         
  -7   6  11          7.99          5.76         2.30 o                         
  -6   6  11          1.71         -1.17         3.76 o                         
  -5   6  11         27.82         30.14         7.68 o                         
  -4   6  11        366.88        388.19        15.54 o                         
  -3   6  11         18.52         29.69         4.42 o                         
  -2   6  11         54.45         52.11         4.93 o                         
  -1   6  11        100.65         79.11         7.02 o                         
   0   6  11         59.90         63.29         7.22 o                         
   1   6  11        181.63        181.11         8.26 o                         
   2   6  11        302.21        360.52        18.20 o                         
   3   6  11         47.65         40.63         7.22 o                         
  -6   7  11        126.00        135.46         9.73 o                         
  -5   7  11         17.25         12.77         5.18 o                         
  -4   7  11          1.76         -0.10         3.38 o                         
  -3   7  11        170.93        182.40        13.78 o                         
  -2   7  11         17.55          8.48         4.14 o                         
  -1   7  11         45.52         43.77         7.89 o                         
   0   7  11        153.32        172.29        15.57 o                         
   1   7  11          8.07          5.86         6.01 o                         
   2   7  11         33.34         30.78         5.91 o                         
   3   7  11        176.98        186.03         8.54 o                         
  -6   8  11        140.21        157.03         9.86 o                         
  -5   8  11          0.02         -3.01         3.01 o                         
  -4   8  11        116.98        123.66        10.69 o                         
  -3   8  11         74.36         64.33         8.23 o                         
  -2   8  11          6.08          2.72         2.74 o                         
  -1   8  11         17.23         17.30         5.62 o                         
   0   8  11        774.86        913.29        37.31 o                         
   1   8  11        126.84        141.67        11.87 o                         
   2   8  11         17.53         18.61         4.50 o                         
   3   8  11          5.53         10.10         4.34 o                         
  -6   9  11         35.10         44.31         5.16 o                         
  -5   9  11         11.28         14.10         3.26 o                         
  -4   9  11         10.12          7.61         3.90 o                         
  -3   9  11        151.65        156.89        17.95 o                         
  -2   9  11        323.13        376.40        15.18 o                         
  -1   9  11         38.68         36.61         6.52 o                         
   0   9  11          3.60          7.05         4.83 o                         
   1   9  11         85.55         95.72         9.41 o                         
   2   9  11         10.62          4.61         3.21 o                         
  -5  10  11        451.30        535.92        14.38 o                         
  -4  10  11          0.02         -3.22         3.22 o                         
  -3  10  11         13.24         11.17         4.18 o                         
  -2  10  11         35.88         41.09         5.32 o                         
  -1  10  11         15.95         13.54         8.31 o                         
   0  10  11         12.09          9.73         3.82 o                         
   1  10  11          5.63          7.01         3.54 o                         
   2  10  11          4.25         10.77         4.34 o                         
  -4  11  11         36.67         33.49         3.97 o                         
  -3  11  11         15.77         19.06         4.35 o                         
  -2  11  11        338.98        361.93        16.69 o                         
  -1  11  11         26.91         29.48         5.28 o                         
   0  11  11          0.62          0.67         2.50 o                         
   1  11  11          9.75         15.11         5.84 o                         
  -3  12  11         66.00         89.32        10.77 o                         
  -2  12  11          0.60         -4.72         4.72 o                         
  -1  12  11         36.09         40.35         5.47 o                         
   0  12  11         13.86         15.44         5.51 o                         
  -6   0  12         16.88         17.70         5.68 o                         
  -4   0  12          0.03          0.33         5.01 o                         
  -2   0  12        295.77        337.84        26.05 o                         
   0   0  12        171.91        173.05        18.62 o                         
   2   0  12         27.41         23.86         5.51 o                         
  -6   1  12          4.05          3.59         4.76 o                         
  -5   1  12        445.56        486.49        19.51 o                         
  -4   1  12          2.43         -2.68         6.51 o                         
  -3   1  12          6.62          4.95         3.84 o                         
  -2   1  12          1.97          0.24         3.59 o                         
  -1   1  12         12.87          9.34         2.78 o                         
   0   1  12         27.47         25.91         4.75 o                         
   1   1  12          5.13          3.90         3.81 o                         
   2   1  12          2.56          4.99         2.22 o                         
   3   1  12         22.66         18.88         2.48 o                         
  -6   2  12        129.85        135.16         9.27 o                         
  -5   2  12          6.38          4.35         2.94 o                         
  -4   2  12         12.80         16.09         4.26 o                         
  -3   2  12        101.81        107.04        12.02 o                         
  -2   2  12        170.78        176.00        10.68 o                         
  -1   2  12         45.15         40.89         4.83 o                         
   0   2  12         35.90         42.98         6.14 o                         
   1   2  12        102.91        111.86         7.06 o                         
   2   2  12          1.37          0.72         2.08 o                         
   3   2  12          0.77          0.98         1.83 o                         
  -6   3  12         40.41         40.69         5.72 o                         
  -5   3  12         28.89         28.07         4.08 o                         
  -4   3  12         65.02         61.73         7.58 o                         
  -3   3  12        504.22        596.15        23.55 o                         
  -2   3  12         18.25         15.60         3.97 o                         
  -1   3  12          2.27         -3.05         3.30 o                         
   0   3  12          1.14         -2.68         2.68 o                         
   1   3  12        207.03        213.03         8.48 o                         
   2   3  12         40.19         39.26         3.90 o                         
  -6   4  12        115.31        116.61         6.40 o                         
  -5   4  12        173.15        191.35         9.52 o                         
  -4   4  12          0.32          1.70         2.84 o                         
  -3   4  12         10.25          6.82         3.07 o                         
  -2   4  12         12.04         13.30         3.55 o                         
  -1   4  12        229.11        273.66        11.22 o                         
   0   4  12        118.24        130.63         6.86 o                         
   1   4  12          1.66         -2.50         2.50 o                         
   2   4  12         11.07         15.46         2.35 o                         
  -6   5  12         55.66         61.61         8.01 o                         
  -5   5  12          0.48         -0.73         1.69 o                         
  -4   5  12        327.82        374.31        13.51 o                         
  -3   5  12         15.68          6.57         2.33 o                         
  -2   5  12        216.54        250.42        12.07 o                         
  -1   5  12          0.95         -1.88         1.88 o                         
   0   5  12          2.76          0.51         1.84 o                         
   1   5  12          1.27         -0.43         1.52 o                         
   2   5  12        324.45        326.86        18.44 o                         
  -5   6  12        330.21        409.81        15.72 o                         
  -4   6  12          5.61         13.73         4.01 o                         
  -3   6  12          1.65         -3.10         3.10 o                         
  -2   6  12          5.56         -0.83         3.37 o                         
  -1   6  12        325.64        343.27        11.57 o                         
   0   6  12         68.66         81.58         5.62 o                         
   1   6  12          6.61          6.46         3.42 o                         
   2   6  12         49.63         51.01         8.18 o                         
  -5   7  12         18.38         32.58         4.72 o                         
  -4   7  12        178.71        218.06        11.74 o                         
  -3   7  12        360.68        441.63        17.66 o                         
  -2   7  12        192.92        192.71        12.68 o                         
  -1   7  12         46.14         51.42         7.37 o                         
   0   7  12        120.88        128.12        10.39 o                         
   1   7  12         76.15         78.66         7.66 o                         
  -5   8  12          0.07          2.42         2.67 o                         
  -4   8  12        101.39        120.89         8.56 o                         
  -3   8  12         81.31         92.94         8.05 o                         
  -2   8  12        155.08        180.87        11.70 o                         
  -1   8  12          4.09          1.55         4.30 o                         
   0   8  12         90.48        111.89         9.17 o                         
   1   8  12          7.00          2.65         3.67 o                         
  -4   9  12         21.65         21.20         4.84 o                         
  -3   9  12         42.80         48.13         5.54 o                         
  -2   9  12          7.47          4.45         3.01 o                         
  -1   9  12          0.60          3.28         2.89 o                         
   0   9  12         29.50         22.10         3.99 o                         
  -2  10  12         56.64         68.20         9.35 o                         
  -1  10  12          3.96          7.10         3.67 o                         
  -5   0  13        127.16        164.45        13.11 o                         
  -3   0  13          9.83         17.95         6.34 o                         
  -1   0  13         86.25        108.79         9.00 o                         
   1   0  13          1.18          1.41         2.26 o                         
  -5   1  13          1.97          0.58         1.65 o                         
  -4   1  13         31.91         31.01         4.82 o                         
  -3   1  13         20.95         14.69         6.47 o                         
  -2   1  13         11.83          4.46         5.63 o                         
  -1   1  13         26.92         28.40         3.14 o                         
   0   1  13        103.85        108.89         4.56 o                         
   1   1  13         11.58         11.65         1.65 o                         
  -5   2  13          2.03          1.30         2.75 o                         
  -4   2  13          0.60         -0.67         2.43 o                         
  -3   2  13        290.11        344.36        15.29 o                         
  -2   2  13         22.11         19.93         5.22 o                         
  -1   2  13          5.19          2.25         1.77 o                         
   0   2  13          0.13          0.18         1.28 o                         
   1   2  13         58.00         60.57         3.10 o                         
  -4   3  13         45.24         50.68         5.78 o                         
  -3   3  13          2.46          2.61         2.59 o                         
  -2   3  13         31.70         40.99         4.55 o                         
  -1   3  13          1.64          5.05         1.79 o                         
   0   3  13        202.71        223.60         6.81 o                         
   1   3  13         26.97         33.14         6.68 o                         
  -4   4  13         38.10         34.48         6.51 o                         
  -3   4  13        266.28        327.31        13.75 o                         
  -2   4  13        130.60        157.24         6.12 o                         
  -1   4  13          1.03          1.98         2.57 o                         
   0   4  13          0.60          0.68         1.12 o                         
  -3   5  13         17.22         20.95         5.01 o                         
  -2   5  13         38.36         44.12         3.87 o                         
  -1   5  13        451.42        497.30        13.67 o                         
   0   5  13          4.15          4.42         3.09 o                         
  -2   6  13        182.34        232.65        16.11 o                         
  -1   6  13          0.27         -4.34         4.34 o                         
                                                                                
